# Supplementary material for: 1-Methyl-3-phenyl­imidazolidine-2-thione
Source: Acta Crystallogr Sect E Struct Rep Online. 2014 Feb 22;70(Pt 3):o334. doi: 10.1107/S1600536814003626 (PMC3998490; doi:10.1107/S1600536814003626)
Supplement: Supplementary file 1 [file e-70-0o334-sup1.cif]

##############################################################################
#                                                                            #
# This CIF contains the data in a paper accepted for publication in          #
# Acta Crystallographica Section E. It conforms to the requirements of       #
# Notes for Authors for Acta Crystallographica Section E, and has been       #
# peer reviewed under the auspices of the IUCr Commission on Journals.       #
#                                                                            #
# Full details of the Crystallographic Information File format               #
# are given in the paper "The Crystallographic Information File (CIF):       #
# a New Standard Archive File for Crystallography" by S. R. Hall, F. H.      #
# Allen and I. D. Brown [Acta Cryst. (1991), A47, 655-685].                  #
#                                                                            #
# The current version of the core CIF dictionary is obtainable from          #
# ftp://ftp.iucr.org/pub/cif_core.dic.                                       #
#                                                                            #
# Software is freely available for graphical display of the structure(s)     #
# in this CIF. For information consult the CIF software page                 #
# http://www.iucr.org/resources/cif/software.                                #
#                                                                            #
# This file may be used for bona fide research purposes within the           #
# scientific community so long as proper attribution is given to the journal # 
# article from which it was obtained.                                        #
#                                                                            #
##############################################################################
data_general
_audit_creation_method     SHELXL-97
_journal_date_recd_electronic     2014-02-17
_journal_date_accepted     2014-02-18
_journal_name_full     'Acta Crystallographica, Section E'
_journal_year     2014
_journal_volume     70
_journal_issue      3
_journal_page_first     o334
_journal_page_last     o334
_journal_paper_category     QO
_journal_paper_doi     10.1107/S1600536814003626
_journal_coeditor_code     HG5384
_publ_contact_author_name     ' Edward RT Tiekink '
_publ_contact_author_address
;
Department of Chemistry, University of Malaya,
50603 Kuala Lumpur, Malaysia
;
_publ_contact_author_email
;
edward.tiekink@gmail.com
;
_publ_contact_author_fax     ' +60 3 7967 4193 '
_publ_contact_author_phone     ' +60 3 7967 6775 '
_publ_section_title
;
1-Methyl-3-phenylimidazolidine-2-thione
;
loop_
    _publ_author_name
    _publ_author_footnote
    _publ_author_address
    'Nabihah Al Muna Mohd Nor' .
;
Department of Chemistry, University of Malaya,
50603 Kuala Lumpur, Malaysia
;
    'Zanariah Abdullah'
;
Additional correspondence author, e-mail: zana@um.edu.my.
;
;
Department of Chemistry, University of Malaya,
50603 Kuala Lumpur, Malaysia
;
    'Ng, Seik Weng' .
;
Department of Chemistry, University of Malaya,
50603 Kuala Lumpur, Malaysia
Chemistry Department, Faculty of Science,
King Abdulaziz University, PO Box 80203 Jeddah, Saudi Arabia
;
    'Tiekink, Edward R. T.' .
;
Department of Chemistry, University of Malaya,
50603 Kuala Lumpur, Malaysia
;
_publ_section_synopsis     .
data_I
_database_code_depnum_ccdc_archive 'CCDC 987460'
_audit_creation_method     SHELXL-97
_chemical_name_systematic
;
1-Methyl-3-phenylimidazolidine-2-thione
;
_chemical_name_common     ?
_chemical_formula_moiety     'C10 H12 N2 S'
_chemical_formula_sum     'C10 H12 N2 S'
_chemical_formula_iupac     'C10 H12 N2 S'
_chemical_formula_weight     192.28
_chemical_melting_point     ?
_symmetry_cell_setting     orthorhombic
_symmetry_space_group_name_H-M     'P 21 21 21'
_symmetry_space_group_name_Hall     'P 2ac 2ab'
loop_
    _symmetry_equiv_pos_as_xyz
    'x, y, z'
    '-x+1/2, -y, z+1/2'
    '-x, y+1/2, -z+1/2'
    'x+1/2, -y+1/2, -z'
_cell_length_a     7.51590(10)
_cell_length_b     14.0478(3)
_cell_length_c     18.2050(3)
_cell_angle_alpha     90.00
_cell_angle_beta     90.00
_cell_angle_gamma     90.00
_cell_volume     1922.12(6)
_cell_formula_units_Z     8
_cell_measurement_reflns_used     3909
_cell_measurement_theta_min     3.9715
_cell_measurement_theta_max     76.2690
_cell_measurement_temperature     100(2)
_exptl_crystal_description     prism
_exptl_crystal_colour     colourless
_exptl_crystal_size_max     0.20
_exptl_crystal_size_mid     0.10
_exptl_crystal_size_min     0.05
_exptl_crystal_density_diffrn     1.329
_exptl_crystal_density_meas     ?
_exptl_crystal_density_method     'not measured'
_exptl_crystal_F_000     816
_exptl_absorpt_coefficient_mu     2.590
_exptl_absorpt_correction_type     multi-scan
_exptl_absorpt_process_details     '(CrysAlis PRO; Agilent, 2013)'
_exptl_absorpt_correction_T_min     0.42741
_exptl_absorpt_correction_T_max     1.00000
_exptl_special_details
;
;
_diffrn_ambient_temperature     100(2)
_diffrn_radiation_type     CuK\a
_diffrn_radiation_wavelength     1.54184
_diffrn_radiation_source     'SuperNova (Cu) X-ray Source'
_diffrn_radiation_monochromator     Mirror
_diffrn_measurement_device_type
                  'Agilent SuperNova Dual diffractometer with an Atlas detector'
_diffrn_measurement_method     '\w scan'
_diffrn_detector_area_resol_mean     10.4041
_diffrn_reflns_number     7245
_diffrn_reflns_av_R_equivalents     0.0255
_diffrn_reflns_av_sigmaI/netI     0.0336
_diffrn_reflns_theta_min     3.97
_diffrn_reflns_theta_max     76.46
_diffrn_reflns_theta_full     76.46
_diffrn_measured_fraction_theta_max     0.988
_diffrn_measured_fraction_theta_full     0.987
_diffrn_reflns_limit_h_min     -9
_diffrn_reflns_limit_h_max     9
_diffrn_reflns_limit_k_min     -16
_diffrn_reflns_limit_k_max     17
_diffrn_reflns_limit_l_min     -22
_diffrn_reflns_limit_l_max     22
_diffrn_standards_number     0
_diffrn_standards_interval_count     0
_diffrn_standards_interval_time     0
_diffrn_standards_decay_%     0
_refine_special_details
;
Refinement of <i>F</i>^2^ against ALL reflections. The weighted <i>R</i>-factor
<i>wR</i> and goodness of fit <i>S</i> are based on <i>F</i>^2^, conventional
<i>R</i>-factors <i>R</i> are based on <i>F</i>, with <i>F</i> set to zero for
negative <i>F</i>^2^. The threshold expression of <i>F</i>^2^ >
2\s(<i>F</i>^2^) is used only for calculating <i>R</i>-factors(gt) <i>etc</i>.
and is not relevant to the choice of reflections for refinement.
<i>R</i>-factors based on <i>F</i>^2^ are statistically about twice as large
as those based on <i>F</i>, and <i>R</i>- factors based on ALL data will be
even larger.
;
_reflns_number_total     3955
_reflns_number_gt     3814
_reflns_threshold_expression     I>2\s(I)
_refine_ls_structure_factor_coef     Fsqd
_refine_ls_matrix_type     full
_refine_ls_R_factor_all     0.0341
_refine_ls_R_factor_gt     0.0327
_refine_ls_wR_factor_gt     0.0885
_refine_ls_wR_factor_ref     0.0898
_refine_ls_goodness_of_fit_ref     1.079
_refine_ls_restrained_S_all     1.079
_refine_ls_number_reflns     3955
_refine_ls_number_parameters     238
_refine_ls_number_restraints     0
_refine_ls_hydrogen_treatment     constr
_refine_ls_weighting_scheme     calc
_refine_ls_weighting_details
         'calc w=1/[\s^2^(Fo^2^)+(0.0489P)^2^+0.4944P] where P=(Fo^2^+2Fc^2^)/3'
_atom_sites_solution_hydrogens     geom
_atom_sites_solution_primary     direct
_atom_sites_solution_secondary     difmap
_refine_ls_shift/su_max     0.001
_refine_ls_shift/su_mean     0.000
_refine_diff_density_max     0.393
_refine_diff_density_min     -0.263
_refine_ls_extinction_method     none
_refine_ls_extinction_coef     ?
_refine_ls_abs_structure_details     'Flack (1983), 1665 Friedel pairs'
_refine_ls_abs_structure_Flack     0.117(14)
loop_
    _atom_type_symbol
    _atom_type_description
    _atom_type_scat_dispersion_real
    _atom_type_scat_dispersion_imag
    _atom_type_scat_source
    'C' 'C' 0.0181 0.0091
                         'International Tables Vol C Tables 4.2.6.8 and 6.1.1.4'
    'H' 'H' 0.0000 0.0000
                         'International Tables Vol C Tables 4.2.6.8 and 6.1.1.4'
    'N' 'N' 0.0311 0.0180
                         'International Tables Vol C Tables 4.2.6.8 and 6.1.1.4'
    'S' 'S' 0.3331 0.5567
                         'International Tables Vol C Tables 4.2.6.8 and 6.1.1.4'
_computing_data_collection     'CrysAlis PRO (Agilent, 2013)'
_computing_cell_refinement     'CrysAlis PRO (Agilent, 2013)'
_computing_data_reduction     'CrysAlis PRO (Agilent, 2013)'
_computing_structure_solution     'SHELXS97 (Sheldrick, 2008)'
_computing_structure_refinement     'SHELXL97 (Sheldrick, 2008)'
_computing_molecular_graphics
;
<i>ORTEP-3 for Windows</i> (Farrugia, 2012), Gans & Shalloway
(2001)
and DIAMOND (Brandenburg, 2006)
;
_computing_publication_material     'publCIF (Westrip, 2010)'
loop_
    _atom_site_type_symbol
    _atom_site_label
    _atom_site_fract_x
    _atom_site_fract_y
    _atom_site_fract_z
    _atom_site_U_iso_or_equiv
    _atom_site_adp_type
    _atom_site_calc_flag
    _atom_site_refinement_flags
    _atom_site_occupancy
    _atom_site_symmetry_multiplicity
    _atom_site_disorder_assembly
    _atom_site_disorder_group
    S S1 0.95401(6) 0.92442(3) 0.80811(2) 0.02271(12) Uani d . 1 1 . .
    N N1 0.9949(2) 1.11210(11) 0.82471(8) 0.0216(3) Uani d . 1 1 . .
    N N2 0.9877(2) 1.07023(11) 0.70835(8) 0.0185(3) Uani d . 1 1 . .
    C C1 0.9816(3) 1.10938(15) 0.90394(10) 0.0291(4) Uani d . 1 1 . .
    H H1A 0.9392 1.0465 0.9194 0.044 Uiso calc R 1 1 . .
    H H1B 0.8978 1.1583 0.9205 0.044 Uiso calc R 1 1 . .
    H H1C 1.0989 1.1215 0.9255 0.044 Uiso calc R 1 1 . .
    C C2 0.9780(3) 1.03784(13) 0.77947(10) 0.0188(4) Uani d . 1 1 . .
    C C3 1.0070(3) 1.20270(13) 0.78616(10) 0.0229(4) Uani d . 1 1 . .
    H H3A 1.1056 1.2422 0.8055 0.027 Uiso calc R 1 1 . .
    H H3B 0.8943 1.2389 0.7896 0.027 Uiso calc R 1 1 . .
    C C4 1.0434(3) 1.17071(13) 0.70745(10) 0.0212(4) Uani d . 1 1 . .
    H H4A 0.9724 1.2081 0.6719 0.025 Uiso calc R 1 1 . .
    H H4B 1.1711 1.1768 0.6951 0.025 Uiso calc R 1 1 . .
    C C5 0.9852(2) 1.01694(13) 0.64236(9) 0.0185(4) Uani d . 1 1 . .
    C C6 1.0800(3) 1.05145(13) 0.58225(10) 0.0228(4) Uani d . 1 1 . .
    H H6 1.1489 1.1078 0.5869 0.027 Uiso calc R 1 1 . .
    C C7 1.0738(3) 1.00333(15) 0.51530(11) 0.0275(4) Uani d . 1 1 . .
    H H7 1.1380 1.0275 0.4744 0.033 Uiso calc R 1 1 . .
    C C8 0.9753(3) 0.92088(14) 0.50772(10) 0.0278(4) Uani d . 1 1 . .
    H H8 0.9729 0.8878 0.4622 0.033 Uiso calc R 1 1 . .
    C C9 0.8798(3) 0.88714(14) 0.56760(11) 0.0253(4) Uani d . 1 1 . .
    H H9 0.8117 0.8305 0.5626 0.030 Uiso calc R 1 1 . .
    C C10 0.8816(3) 0.93438(13) 0.63471(10) 0.0211(4) Uani d . 1 1 . .
    H H10 0.8137 0.9111 0.6749 0.025 Uiso calc R 1 1 . .
    S S2 1.01213(7) 0.84486(3) 0.30525(2) 0.02324(12) Uani d . 1 1 . .
    N N4 0.9717(2) 0.70117(11) 0.20545(8) 0.0194(3) Uani d . 1 1 . .
    N N3 0.9499(2) 0.65787(11) 0.32123(8) 0.0217(3) Uani d . 1 1 . .
    C C11 0.9083(3) 0.66426(14) 0.39877(10) 0.0261(4) Uani d . 1 1 . .
    H H11A 0.9590 0.7230 0.4190 0.039 Uiso calc R 1 1 . .
    H H11B 0.9588 0.6093 0.4245 0.039 Uiso calc R 1 1 . .
    H H11C 0.7789 0.6649 0.4053 0.039 Uiso calc R 1 1 . .
    C C12 0.9758(3) 0.73296(13) 0.27636(9) 0.0184(4) Uani d . 1 1 . .
    C C13 0.9028(3) 0.57188(14) 0.28070(10) 0.0250(4) Uani d . 1 1 . .
    H H13A 0.7737 0.5585 0.2843 0.030 Uiso calc R 1 1 . .
    H H13B 0.9700 0.5161 0.2989 0.030 Uiso calc R 1 1 . .
    C C14 0.9557(3) 0.59672(12) 0.20238(10) 0.0216(4) Uani d . 1 1 . .
    H H14A 1.0703 0.5667 0.1888 0.026 Uiso calc R 1 1 . .
    H H14B 0.8631 0.5768 0.1669 0.026 Uiso calc R 1 1 . .
    C C15 0.9922(3) 0.75522(13) 0.13998(9) 0.0180(4) Uani d . 1 1 . .
    C C16 1.0888(3) 0.71622(13) 0.08195(10) 0.0212(4) Uani d . 1 1 . .
    H H16 1.1459 0.6564 0.0877 0.025 Uiso calc R 1 1 . .
    C C17 1.1016(3) 0.76506(14) 0.01552(10) 0.0231(4) Uani d . 1 1 . .
    H H17 1.1672 0.7381 -0.0239 0.028 Uiso calc R 1 1 . .
    C C18 1.0197(3) 0.85249(13) 0.00654(9) 0.0209(4) Uani d . 1 1 . .
    H H18 1.0286 0.8854 -0.0389 0.025 Uiso calc R 1 1 . .
    C C19 0.9240(3) 0.89183(13) 0.06463(10) 0.0206(4) Uani d . 1 1 . .
    H H19 0.8682 0.9520 0.0588 0.025 Uiso calc R 1 1 . .
    C C20 0.9095(2) 0.84342(13) 0.13122(10) 0.0189(3) Uani d . 1 1 . .
    H H20 0.8436 0.8704 0.1705 0.023 Uiso calc R 1 1 . .
loop_
    _atom_site_aniso_label
    _atom_site_aniso_U_11
    _atom_site_aniso_U_22
    _atom_site_aniso_U_33
    _atom_site_aniso_U_12
    _atom_site_aniso_U_13
    _atom_site_aniso_U_23
    S1 0.0319(2) 0.0178(2) 0.0185(2) -0.00049(17) 0.00129(18) 0.00386(16)
    N1 0.0280(8) 0.0183(7) 0.0184(7) 0.0008(7) 0.0005(6) -0.0005(6)
    N2 0.0212(7) 0.0165(7) 0.0177(7) 0.0001(6) -0.0003(6) 0.0007(6)
    C1 0.0415(12) 0.0270(10) 0.0188(9) 0.0019(9) 0.0025(9) -0.0023(7)
    C2 0.0175(9) 0.0191(9) 0.0197(8) 0.0014(7) 0.0017(7) 0.0011(6)
    C3 0.0269(9) 0.0189(9) 0.0229(8) 0.0002(7) -0.0001(8) -0.0004(7)
    C4 0.0261(9) 0.0172(8) 0.0204(8) -0.0032(7) -0.0013(7) 0.0016(7)
    C5 0.0210(9) 0.0191(8) 0.0156(8) 0.0053(7) -0.0016(7) 0.0017(6)
    C6 0.0259(10) 0.0220(9) 0.0205(9) 0.0009(8) 0.0006(8) 0.0021(7)
    C7 0.0341(11) 0.0316(10) 0.0167(8) 0.0056(9) 0.0023(8) 0.0034(7)
    C8 0.0380(11) 0.0275(10) 0.0180(8) 0.0081(9) -0.0046(8) -0.0043(7)
    C9 0.0297(10) 0.0208(9) 0.0253(9) 0.0023(8) -0.0070(8) -0.0011(8)
    C10 0.0232(9) 0.0193(9) 0.0208(9) 0.0008(7) -0.0030(7) 0.0034(7)
    S2 0.0349(3) 0.0177(2) 0.0172(2) -0.00294(18) 0.00142(19) -0.00212(15)
    N4 0.0246(8) 0.0157(7) 0.0180(7) -0.0010(6) -0.0006(7) -0.0006(6)
    N3 0.0273(8) 0.0191(7) 0.0187(7) -0.0009(6) 0.0012(6) 0.0009(6)
    C11 0.0337(10) 0.0246(9) 0.0199(9) 0.0006(9) 0.0021(8) 0.0033(7)
    C12 0.0159(8) 0.0199(8) 0.0193(8) 0.0001(7) -0.0005(7) 0.0007(6)
    C13 0.0317(10) 0.0198(9) 0.0237(9) -0.0036(8) -0.0036(8) 0.0034(7)
    C14 0.0262(9) 0.0149(8) 0.0238(9) -0.0007(7) 0.0014(8) -0.0012(7)
    C15 0.0189(8) 0.0177(8) 0.0174(8) -0.0008(7) -0.0014(7) -0.0015(6)
    C16 0.0233(9) 0.0202(9) 0.0199(9) 0.0026(7) -0.0026(7) -0.0029(7)
    C17 0.0239(9) 0.0282(10) 0.0173(8) 0.0013(8) 0.0015(8) -0.0048(7)
    C18 0.0234(9) 0.0238(9) 0.0156(8) -0.0025(8) -0.0006(7) 0.0011(7)
    C19 0.0227(9) 0.0189(8) 0.0201(8) 0.0013(7) -0.0025(7) -0.0006(7)
    C20 0.0193(8) 0.0194(8) 0.0181(8) -0.0005(7) 0.0009(7) -0.0022(7)
_geom_special_details
;
All s.u.'s (except the s.u. in the dihedral angle between two l.s. planes) are
estimated using the full covariance matrix. The cell s.u.'s are taken into
account individually in the estimation of s.u.'s in distances, angles and
torsion angles; correlations between s.u.'s in cell parameters are only used
when they are defined by crystal symmetry. An approximate (isotropic)
treatment of cell s.u.'s is used for estimating s.u.'s involving l.s. planes.
;
loop_
    _geom_bond_atom_site_label_1
    _geom_bond_atom_site_label_2
    _geom_bond_site_symmetry_2
    _geom_bond_distance
    _geom_bond_publ_flag
    S1 C2 . 1.6861(18) ?
    N1 C2 . 1.335(2) ?
    N1 C1 . 1.446(2) ?
    N1 C3 . 1.456(2) ?
    N2 C2 . 1.374(2) ?
    N2 C5 . 1.416(2) ?
    N2 C4 . 1.472(2) ?
    C1 H1A . 0.9800 ?
    C1 H1B . 0.9800 ?
    C1 H1C . 0.9800 ?
    C3 C4 . 1.526(2) ?
    C3 H3A . 0.9900 ?
    C3 H3B . 0.9900 ?
    C4 H4A . 0.9900 ?
    C4 H4B . 0.9900 ?
    C5 C6 . 1.393(3) ?
    C5 C10 . 1.404(3) ?
    C6 C7 . 1.395(3) ?
    C6 H6 . 0.9500 ?
    C7 C8 . 1.381(3) ?
    C7 H7 . 0.9500 ?
    C8 C9 . 1.389(3) ?
    C8 H8 . 0.9500 ?
    C9 C10 . 1.390(3) ?
    C9 H9 . 0.9500 ?
    C10 H10 . 0.9500 ?
    S2 C12 . 1.6800(19) ?
    N4 C12 . 1.366(2) ?
    N4 C15 . 1.422(2) ?
    N4 C14 . 1.473(2) ?
    N3 C12 . 1.348(2) ?
    N3 C11 . 1.449(2) ?
    N3 C13 . 1.459(2) ?
    C11 H11A . 0.9800 ?
    C11 H11B . 0.9800 ?
    C11 H11C . 0.9800 ?
    C13 C14 . 1.521(3) ?
    C13 H13A . 0.9900 ?
    C13 H13B . 0.9900 ?
    C14 H14A . 0.9900 ?
    C14 H14B . 0.9900 ?
    C15 C16 . 1.394(3) ?
    C15 C20 . 1.395(3) ?
    C16 C17 . 1.394(3) ?
    C16 H16 . 0.9500 ?
    C17 C18 . 1.384(3) ?
    C17 H17 . 0.9500 ?
    C18 C19 . 1.393(3) ?
    C18 H18 . 0.9500 ?
    C19 C20 . 1.394(2) ?
    C19 H19 . 0.9500 ?
    C20 H20 . 0.9500 ?
loop_
    _geom_angle_atom_site_label_1
    _geom_angle_atom_site_label_2
    _geom_angle_atom_site_label_3
    _geom_angle_site_symmetry_1
    _geom_angle_site_symmetry_3
    _geom_angle
    _geom_angle_publ_flag
    C2 N1 C1 . . 126.02(17) ?
    C2 N1 C3 . . 113.05(15) ?
    C1 N1 C3 . . 120.53(16) ?
    C2 N2 C5 . . 128.59(15) ?
    C2 N2 C4 . . 110.05(15) ?
    C5 N2 C4 . . 120.09(15) ?
    N1 C1 H1A . . 109.5 ?
    N1 C1 H1B . . 109.5 ?
    H1A C1 H1B . . 109.5 ?
    N1 C1 H1C . . 109.5 ?
    H1A C1 H1C . . 109.5 ?
    H1B C1 H1C . . 109.5 ?
    N1 C2 N2 . . 108.51(16) ?
    N1 C2 S1 . . 123.89(14) ?
    N2 C2 S1 . . 127.58(14) ?
    N1 C3 C4 . . 101.90(14) ?
    N1 C3 H3A . . 111.4 ?
    C4 C3 H3A . . 111.4 ?
    N1 C3 H3B . . 111.4 ?
    C4 C3 H3B . . 111.4 ?
    H3A C3 H3B . . 109.3 ?
    N2 C4 C3 . . 102.76(15) ?
    N2 C4 H4A . . 111.2 ?
    C3 C4 H4A . . 111.2 ?
    N2 C4 H4B . . 111.2 ?
    C3 C4 H4B . . 111.2 ?
    H4A C4 H4B . . 109.1 ?
    C6 C5 C10 . . 119.56(17) ?
    C6 C5 N2 . . 118.41(17) ?
    C10 C5 N2 . . 121.91(16) ?
    C5 C6 C7 . . 120.06(19) ?
    C5 C6 H6 . . 120.0 ?
    C7 C6 H6 . . 120.0 ?
    C8 C7 C6 . . 120.76(19) ?
    C8 C7 H7 . . 119.6 ?
    C6 C7 H7 . . 119.6 ?
    C7 C8 C9 . . 119.00(18) ?
    C7 C8 H8 . . 120.5 ?
    C9 C8 H8 . . 120.5 ?
    C8 C9 C10 . . 121.45(19) ?
    C8 C9 H9 . . 119.3 ?
    C10 C9 H9 . . 119.3 ?
    C9 C10 C5 . . 119.15(18) ?
    C9 C10 H10 . . 120.4 ?
    C5 C10 H10 . . 120.4 ?
    C12 N4 C15 . . 127.96(16) ?
    C12 N4 C14 . . 111.30(15) ?
    C15 N4 C14 . . 120.60(15) ?
    C12 N3 C11 . . 124.96(16) ?
    C12 N3 C13 . . 112.11(15) ?
    C11 N3 C13 . . 119.44(16) ?
    N3 C11 H11A . . 109.5 ?
    N3 C11 H11B . . 109.5 ?
    H11A C11 H11B . . 109.5 ?
    N3 C11 H11C . . 109.5 ?
    H11A C11 H11C . . 109.5 ?
    H11B C11 H11C . . 109.5 ?
    N3 C12 N4 . . 108.27(16) ?
    N3 C12 S2 . . 124.46(14) ?
    N4 C12 S2 . . 127.25(14) ?
    N3 C13 C14 . . 102.74(15) ?
    N3 C13 H13A . . 111.2 ?
    C14 C13 H13A . . 111.2 ?
    N3 C13 H13B . . 111.2 ?
    C14 C13 H13B . . 111.2 ?
    H13A C13 H13B . . 109.1 ?
    N4 C14 C13 . . 102.37(15) ?
    N4 C14 H14A . . 111.3 ?
    C13 C14 H14A . . 111.3 ?
    N4 C14 H14B . . 111.3 ?
    C13 C14 H14B . . 111.3 ?
    H14A C14 H14B . . 109.2 ?
    C16 C15 C20 . . 119.62(17) ?
    C16 C15 N4 . . 118.81(16) ?
    C20 C15 N4 . . 121.47(16) ?
    C17 C16 C15 . . 120.01(17) ?
    C17 C16 H16 . . 120.0 ?
    C15 C16 H16 . . 120.0 ?
    C18 C17 C16 . . 120.58(18) ?
    C18 C17 H17 . . 119.7 ?
    C16 C17 H17 . . 119.7 ?
    C17 C18 C19 . . 119.48(17) ?
    C17 C18 H18 . . 120.3 ?
    C19 C18 H18 . . 120.3 ?
    C18 C19 C20 . . 120.44(17) ?
    C18 C19 H19 . . 119.8 ?
    C20 C19 H19 . . 119.8 ?
    C19 C20 C15 . . 119.87(17) ?
    C19 C20 H20 . . 120.1 ?
    C15 C20 H20 . . 120.1 ?
loop_
    _geom_torsion_atom_site_label_1
    _geom_torsion_atom_site_label_2
    _geom_torsion_atom_site_label_3
    _geom_torsion_atom_site_label_4
    _geom_torsion_site_symmetry_1
    _geom_torsion_site_symmetry_2
    _geom_torsion_site_symmetry_3
    _geom_torsion_site_symmetry_4
    _geom_torsion
    _geom_torsion_publ_flag
    C1 N1 C2 N2 . . . . 176.14(19) ?
    C3 N1 C2 N2 . . . . 3.5(2) ?
    C1 N1 C2 S1 . . . . -5.2(3) ?
    C3 N1 C2 S1 . . . . -177.86(15) ?
    C5 N2 C2 N1 . . . . 176.60(18) ?
    C4 N2 C2 N1 . . . . 9.7(2) ?
    C5 N2 C2 S1 . . . . -2.0(3) ?
    C4 N2 C2 S1 . . . . -168.90(15) ?
    C2 N1 C3 C4 . . . . -14.2(2) ?
    C1 N1 C3 C4 . . . . 172.68(19) ?
    C2 N2 C4 C3 . . . . -17.8(2) ?
    C5 N2 C4 C3 . . . . 173.97(16) ?
    N1 C3 C4 N2 . . . . 18.21(19) ?
    C2 N2 C5 C6 . . . . -148.43(19) ?
    C4 N2 C5 C6 . . . . 17.4(3) ?
    C2 N2 C5 C10 . . . . 35.6(3) ?
    C4 N2 C5 C10 . . . . -158.57(17) ?
    C10 C5 C6 C7 . . . . -0.9(3) ?
    N2 C5 C6 C7 . . . . -176.94(18) ?
    C5 C6 C7 C8 . . . . -0.5(3) ?
    C6 C7 C8 C9 . . . . 1.0(3) ?
    C7 C8 C9 C10 . . . . -0.1(3) ?
    C8 C9 C10 C5 . . . . -1.3(3) ?
    C6 C5 C10 C9 . . . . 1.8(3) ?
    N2 C5 C10 C9 . . . . 177.65(17) ?
    C11 N3 C12 N4 . . . . -166.37(18) ?
    C13 N3 C12 N4 . . . . -7.7(2) ?
    C11 N3 C12 S2 . . . . 15.2(3) ?
    C13 N3 C12 S2 . . . . 173.80(15) ?
    C15 N4 C12 N3 . . . . 179.76(18) ?
    C14 N4 C12 N3 . . . . -4.7(2) ?
    C15 N4 C12 S2 . . . . -1.8(3) ?
    C14 N4 C12 S2 . . . . 173.74(15) ?
    C12 N3 C13 C14 . . . . 16.1(2) ?
    C11 N3 C13 C14 . . . . 176.06(17) ?
    C12 N4 C14 C13 . . . . 14.1(2) ?
    C15 N4 C14 C13 . . . . -169.94(17) ?
    N3 C13 C14 N4 . . . . -17.1(2) ?
    C12 N4 C15 C16 . . . . 140.89(19) ?
    C14 N4 C15 C16 . . . . -34.3(3) ?
    C12 N4 C15 C20 . . . . -42.8(3) ?
    C14 N4 C15 C20 . . . . 141.95(18) ?
    C20 C15 C16 C17 . . . . -0.4(3) ?
    N4 C15 C16 C17 . . . . 175.99(18) ?
    C15 C16 C17 C18 . . . . 0.3(3) ?
    C16 C17 C18 C19 . . . . 0.1(3) ?
    C17 C18 C19 C20 . . . . -0.4(3) ?
    C18 C19 C20 C15 . . . . 0.3(3) ?
    C16 C15 C20 C19 . . . . 0.0(3) ?
    N4 C15 C20 C19 . . . . -176.19(17) ?
loop_
    _geom_hbond_atom_site_label_D
    _geom_hbond_atom_site_label_H
    _geom_hbond_atom_site_label_A
    _geom_hbond_site_symmetry_A
    _geom_hbond_distance_DH
    _geom_hbond_distance_HA
    _geom_hbond_distance_DA
    _geom_hbond_angle_DHA
    C11 H11C Cg1 4_466 0.98 2.96 3.759(2) 140
    C19 H19 Cg1 2_674 0.95 2.85 3.612(2) 138
    C6 H6 Cg2 2_775 0.95 2.89 3.719(2) 147
    C17 H17 Cg2 4_565 0.95 2.76 3.577(2) 144
