# Supplementary material for: 1-Methyl-3-phenyl­imidazolidine-2-thione
Source: Acta Crystallogr Sect E Struct Rep Online. 2014 Feb 22;70(Pt 3):o334. doi: 10.1107/S1600536814003626 (PMC3998490; doi:10.1107/S1600536814003626)
Supplement: Supplementary file 2 [file e-70-0o334-Isup2.hkl]

#
# h,k,l, Fc-squared, Fo-squared, sigma(Fo-squared) and status flag
#
data_I
_shelx_title '  P212121  1665 Friedel pairs'
_shelx_refln_list_code          4
_shelx_F_calc_maximum      143.57
_exptl_crystal_F_000       816.00
_reflns_d_resolution_high  0.7929
 
loop_
 _symmetry_equiv_pos_as_xyz
 'x, y, z'
 '-x+1/2, -y, z+1/2'
 '-x, y+1/2, -z+1/2'
 'x+1/2, -y+1/2, -z'
 
_cell_length_a     7.5159
_cell_length_b    14.0478
_cell_length_c    18.2050
_cell_angle_alpha  90.000
_cell_angle_beta   90.000
_cell_angle_gamma  90.000
 
_shelx_F_squared_multiplier     1.000
 
loop_
 _refln_index_h
 _refln_index_k
 _refln_index_l
 _refln_F_squared_calc
 _refln_F_squared_meas
 _refln_F_squared_sigma
 _refln_observed_status
   4   0   0     8530.53     8737.33    189.39 o
   6   0   0      508.75      490.10     26.32 o
   8   0   0      388.44      403.47     23.81 o
   1   1   0      113.33      137.73      4.84 o
   2   1   0     6411.49     6523.97    137.04 o
   3   1   0      198.88      192.38      8.23 o
   4   1   0     2063.98     2489.78     60.62 o
   5   1   0       32.50       32.27      3.50 o
   6   1   0      411.43      440.15     11.96 o
   7   1   0      103.11       95.81     14.38 o
   8   1   0       42.96       35.39      7.85 o
   9   1   0      138.15      137.82      6.72 o
   0   2   0        0.62        1.54      0.77 o
   1   2   0      619.96      478.48     25.99 o
   2   2   0       12.90       45.77      9.51 o
   3   2   0      277.26      482.06     11.19 o
   4   2   0       78.54      288.15     43.02 o
   5   2   0       13.28       46.47      8.49 o
   6   2   0      108.36      117.24      9.25 o
   7   2   0       16.37       20.94      5.33 o
   8   2   0      104.80      130.58      9.65 o
   9   2   0        3.97        5.02      1.59 o
   1   3   0        1.96        3.98      1.08 o
   2   3   0    14004.11    13617.57    161.67 o
   3   3   0      493.33      485.99     11.17 o
   4   3   0     1952.12     2173.61     38.01 o
   5   3   0     1479.19     1470.94     45.20 o
   6   3   0       91.01       87.80      5.41 o
   7   3   0     1459.43     1495.08     40.82 o
   8   3   0      423.38      424.85     17.20 o
   9   3   0      841.61      787.75     26.71 o
   0   4   0     9189.48     9378.99    195.77 o
   1   4   0      573.99      575.56     11.43 o
   2   4   0     2858.33     2831.94     35.80 o
   3   4   0       56.80       71.10      4.32 o
   4   4   0      393.12      406.97     17.38 o
   5   4   0      300.85      310.14     17.57 o
   6   4   0       57.04       59.74      4.47 o
   7   4   0      335.81      357.48     12.86 o
   8   4   0        0.19        3.04      9.03 o
   9   4   0      337.87      339.66     15.07 o
   1   5   0     1267.82     1356.48     23.82 o
   2   5   0        1.22       12.55      5.61 o
   3   5   0     2854.31     3278.46     78.90 o
   4   5   0      135.82      144.67      7.84 o
   5   5   0     1188.71     1226.74     62.04 o
   6   5   0      355.91      358.59     10.77 o
   7   5   0      385.59      416.00     15.03 o
   8   5   0      352.60      371.49     20.15 o
   9   5   0      140.93      132.12      8.19 o
   0   6   0     1871.40     2258.96     54.39 o
   1   6   0     6405.35     7448.00    303.17 o
   2   6   0      289.89      278.36     13.41 o
   3   6   0     1093.34     1294.82     39.11 o
   4   6   0      105.34      121.61      7.04 o
   5   6   0      102.66      115.94      5.96 o
   6   6   0       58.86       68.78      4.77 o
   7   6   0       47.89       46.95      4.64 o
   8   6   0        3.03        9.64      2.61 o
   1   7   0      225.16      231.42      5.90 o
   2   7   0       33.08       61.28      6.44 o
   3   7   0     1176.94     1190.97     26.11 o
   4   7   0        8.27       48.46      8.59 o
   5   7   0     1120.54     1107.76     18.86 o
   6   7   0      143.09      145.50      6.94 o
   7   7   0      515.97      512.10     22.64 o
   8   7   0      265.13      258.09      7.72 o
   0   8   0      680.27      840.34     27.82 o
   1   8   0      334.81      392.51     15.74 o
   2   8   0      217.86      245.83     15.15 o
   3   8   0      941.39      935.38     42.70 o
   4   8   0        3.79       60.13      4.90 o
   5   8   0      976.99      943.76     26.16 o
   6   8   0       75.24       72.72      6.71 o
   7   8   0      560.31      534.87     14.34 o
   8   8   0       90.17      103.73     10.42 o
   1   9   0       78.43       74.09      4.77 o
   2   9   0      868.42      846.86     31.05 o
   3   9   0      131.60      177.46     13.24 o
   4   9   0     1047.39     1058.19     22.59 o
   5   9   0       39.67       49.43      6.10 o
   6   9   0      682.51      720.79     15.66 o
   7   9   0        1.89        7.03      3.33 o
   8   9   0      356.55      383.49     17.87 o
   0  10   0      800.03      804.77     28.81 o
   1  10   0     1537.67     1628.98     49.31 o
   2  10   0      309.13      283.82     16.72 o
   3  10   0     1322.34     1368.77     37.03 o
   4  10   0       62.51       75.01      6.66 o
   5  10   0      534.35      576.21     24.41 o
   6  10   0       47.16       56.56      4.94 o
   7  10   0       49.24       49.25      5.32 o
   1  11   0        0.19        3.63      2.63 o
   2  11   0      595.04      545.87     14.64 o
   3  11   0       16.84       35.23      5.09 o
   4  11   0      614.98      550.20     19.06 o
   5  11   0       64.97       73.41      6.66 o
   6  11   0       81.38       75.79      5.21 o
   7  11   0       40.52       49.48      7.51 o
   0  12   0     2879.01     2856.59     75.52 o
   2  12   0     1506.43     1425.09     45.98 o
   3  12   0     1654.90     1603.21     58.60 o
   4  12   0      220.29      194.09     10.63 o
   5  12   0      866.58      863.32     16.64 o
   6  12   0        2.46        5.55      2.29 o
   1  13   0       14.24       12.91      4.00 o
   2  13   0       26.53       54.37      7.48 o
   3  13   0       20.63       30.59      5.67 o
   4  13   0       54.86      105.02      8.86 o
   5  13   0        5.36       19.50      4.07 o
   6  13   0       25.63       32.31      6.08 o
   0  14   0      851.08     1000.05     34.75 o
   1  14   0      626.02      704.09     28.51 o
   2  14   0      477.16      527.11     16.22 o
   3  14   0      584.12      601.24     17.46 o
   4  14   0       44.72       40.32      3.90 o
   5  14   0      246.43      245.73      8.84 o
   1  15   0       41.23       55.99      7.13 o
   2  15   0        0.81        3.77      2.71 o
   3  15   0      185.14      192.63      8.06 o
   4  15   0       33.95       42.59      3.80 o
   0  16   0      320.44      358.60     15.25 o
   1  16   0      329.73      401.54     17.71 o
   2  16   0      310.74      383.48     16.67 o
   3  16   0      323.19      374.02     15.10 o
   4  16   0      155.52      156.37      6.90 o
   1  17   0        1.25       -1.56      1.91 o
   2  17   0       22.06       25.82      3.33 o
   1   0   1       10.08        9.97      0.68 o
   3   0   1       89.97      102.50      4.22 o
   5   0   1      146.60      180.70      8.19 o
   6   0   1      405.51      434.95     11.89 o
   7   0   1       20.49       14.75      4.86 o
   8   0   1       21.75       27.34      4.88 o
   9   0   1       31.30       31.37      3.33 o
  -9   1   1       19.09       20.93      2.77 o
  -8   1   1      685.86      694.06     31.50 o
  -7   1   1       29.55       27.77      8.75 o
  -6   1   1     1413.11     1475.71     25.38 o
  -5   1   1       90.27      115.63      6.39 o
  -4   1   1     2925.73     3185.97     52.04 o
  -3   1   1      402.97      432.73     10.11 o
  -2   1   1     4622.82     4876.04     73.26 o
  -1   1   1      292.66      303.69      5.85 o
   0   1   1      848.16      794.06     20.83 o
   2   1   1     4716.55     4771.74    102.01 o
   3   1   1      364.87      375.93     10.44 o
   4   1   1     2915.10     3160.06     76.17 o
   5   1   1       84.81       91.89      5.72 o
   6   1   1     1390.43     1454.23     25.21 o
   7   1   1       46.34       42.15      9.70 o
   8   1   1      690.56      741.26     32.52 o
   9   1   1       27.03       26.00      3.03 o
  -9   2   1      140.68      130.40      6.33 o
  -8   2   1      636.77      719.75     59.16 o
  -7   2   1      133.67      142.09     11.28 o
  -6   2   1     1414.55     1522.70     62.13 o
  -5   2   1      893.26      966.32     22.43 o
  -4   2   1     3196.81     3529.72     57.32 o
  -3   2   1     5734.50     6152.05     93.49 o
  -2   2   1     5186.06     5265.77     79.07 o
  -1   2   1    20611.55    20579.52    296.15 o
   0   2   1      357.13      351.14      6.63 o
   2   2   1     5133.98     5184.94    111.64 o
   3   2   1     5823.02     6074.19    131.93 o
   4   2   1     3161.81     3382.62     56.26 o
   5   2   1      925.97      991.52     22.71 o
   6   2   1     1431.73     1596.95     27.26 o
   7   2   1      152.08      160.50     11.89 o
   8   2   1      680.40      760.40     31.81 o
   9   2   1      140.04      131.50      6.42 o
  -9   3   1       66.02       68.48      6.70 o
  -8   3   1      317.99      373.29     27.17 o
  -7   3   1      229.28      262.66     21.68 o
  -6   3   1      135.92      136.06      7.92 o
  -5   3   1      294.45      314.35     17.29 o
  -4   3   1       71.43      238.46     21.10 o
  -3   3   1      362.21      406.26      9.96 o
  -2   3   1      205.14      344.72     12.38 o
  -1   3   1     4710.73     4439.94     65.62 o
   0   3   1     2377.62     2280.18     54.90 o
   1   3   1     4841.43     4838.07    101.55 o
   2   3   1      209.83      215.76     24.70 o
   3   3   1      455.73      489.31     11.23 o
   4   3   1       71.45       72.03      4.30 o
   5   3   1      257.89      357.10     18.84 o
   6   3   1      141.10      139.83      6.74 o
   7   3   1      213.45      228.37     10.26 o
   8   3   1      334.01      361.05     15.43 o
   9   3   1       72.74       71.68      6.98 o
  -9   4   1       23.81       22.93      4.13 o
  -8   4   1       17.65       16.83      4.03 o
  -7   4   1      103.73      122.62      7.40 o
  -6   4   1       19.80       22.26      2.87 o
  -5   4   1       16.29       22.41      4.60 o
  -4   4   1       57.43       90.44      7.86 o
  -3   4   1      611.58      694.11     34.55 o
  -2   4   1      477.71      492.89      9.52 o
  -1   4   1      850.25      835.62     15.60 o
   0   4   1     3432.94     3529.11     66.06 o
   1   4   1      918.83      925.26     16.92 o
   2   4   1      469.92      464.28      9.68 o
   3   4   1      679.36      721.44     29.68 o
   4   4   1       26.67       38.60      8.41 o
   5   4   1       10.59       34.64      5.75 o
   6   4   1       13.43       17.47      4.11 o
   7   4   1       79.89       91.26      6.43 o
   8   4   1       14.85        9.08      2.84 o
   9   4   1       16.19       23.89      4.15 o
  -9   5   1      293.79      235.45     30.42 o
  -8   5   1        3.31        5.28      3.64 o
  -7   5   1      278.54      300.33     11.61 o
  -6   5   1       42.14       45.30      3.91 o
  -5   5   1       25.50      150.38     28.70 o
  -4   5   1      360.72      399.48     18.22 o
  -3   5   1      979.92     1138.45     34.00 o
  -2   5   1     1696.77     1842.96     47.37 o
  -1   5   1     1230.25     1242.72     22.07 o
   0   5   1     3450.23     3412.39     48.39 o
   1   5   1     1232.11     1258.54     23.80 o
   2   5   1     1737.96     1848.03     48.80 o
   3   5   1      996.35     1096.90     76.20 o
   4   5   1      393.20      444.65     14.04 o
   5   5   1       33.26       89.74     49.71 o
   6   5   1       54.10       49.76      4.84 o
   7   5   1      271.31      309.18     11.86 o
   8   5   1        2.65        3.10      2.29 o
   9   5   1      289.37      239.27     11.25 o
  -8   6   1       69.43       81.61     11.61 o
  -7   6   1       54.54       55.13      4.96 o
  -6   6   1      213.25      218.19      8.52 o
  -5   6   1      160.28      161.61      6.05 o
  -4   6   1       21.85       23.89      5.12 o
  -3   6   1     1245.33     1254.01     38.14 o
  -2   6   1      444.87      498.16     19.04 o
  -1   6   1     4444.29     4493.50    128.19 o
   0   6   1      988.80      993.63     19.63 o
   1   6   1     4398.01     4382.67     60.82 o
   2   6   1      507.41      538.63     10.22 o
   3   6   1     1188.32     1118.50     24.34 o
   4   6   1       20.58       20.25      9.31 o
   5   6   1      156.37      151.31      5.95 o
   6   6   1      194.18      200.52      8.03 o
   7   6   1       60.90       63.12      5.25 o
   8   6   1       65.82       68.24      5.40 o
  -8   7   1       50.66       47.00      4.48 o
  -7   7   1       75.77       67.99      6.74 o
  -6   7   1      183.90      190.58      7.98 o
  -5   7   1      110.25      124.06      5.94 o
  -4   7   1      571.09      570.61     17.23 o
  -3   7   1       23.10       72.47      7.92 o
  -2   7   1      986.42      999.12     31.86 o
  -1   7   1      120.68      145.47      5.97 o
   0   7   1        1.12        1.02      1.01 o
   1   7   1      127.63      151.86      6.22 o
   2   7   1      940.10     1008.28     21.59 o
   3   7   1       16.49       22.39      7.76 o
   4   7   1      541.59      540.51     31.52 o
   5   7   1      101.41      110.09      6.78 o
   6   7   1      164.69      178.98      8.89 o
   7   7   1       73.99       77.81      5.35 o
   8   7   1       46.63       47.52      4.59 o
  -8   8   1       13.93       11.80      2.75 o
  -7   8   1        6.23        8.04      2.54 o
  -6   8   1       83.99       96.77      6.64 o
  -5   8   1      170.25      178.78     10.18 o
  -4   8   1      651.25      707.60     17.99 o
  -3   8   1      715.82      774.73     19.87 o
  -2   8   1     3182.38     3215.23     80.91 o
  -1   8   1     1422.32     1516.35     29.11 o
   0   8   1     5720.43     5961.38     94.30 o
   1   8   1     1453.55     1562.08     30.14 o
   2   8   1     3160.21     3158.62     79.46 o
   3   8   1      735.65      792.44     25.08 o
   4   8   1      632.40      706.84     14.53 o
   5   8   1      172.23      194.28     11.67 o
   6   8   1       78.83       94.37      8.42 o
   7   8   1        8.12       10.20      2.03 o
   8   8   1       15.38       13.19      2.21 o
  -8   9   1       70.51       66.04      7.27 o
  -7   9   1      181.17      180.46      8.65 o
  -6   9   1       23.53       25.24      3.30 o
  -5   9   1      402.53      419.44     13.17 o
  -4   9   1      124.24      134.28      7.11 o
  -3   9   1      388.02      367.76     13.85 o
  -2   9   1      179.00      163.42     11.97 o
  -1   9   1       85.41       79.61      7.79 o
   0   9   1       64.98      119.59      6.29 o
   1   9   1       84.06       76.29      4.94 o
   2   9   1      146.82      150.17     11.52 o
   3   9   1      409.59      404.45     20.74 o
   4   9   1      118.09      206.13     11.09 o
   5   9   1      427.07      452.39     21.47 o
   6   9   1       14.54       20.70      3.51 o
   7   9   1      186.28      191.95     10.18 o
   8   9   1       55.05       52.61      6.10 o
  -7  10   1      283.22      303.04     20.57 o
  -6  10   1       57.63       58.80      4.93 o
  -5  10   1      542.90      554.42     14.65 o
  -4  10   1       31.35       33.65      8.37 o
  -3  10   1      898.74      925.92     20.35 o
  -2  10   1      357.60      342.23     18.50 o
  -1  10   1     1308.34     1410.92     43.80 o
   0  10   1     1167.96     1197.80     26.44 o
   1  10   1     1312.20     1357.01     42.57 o
   2  10   1      341.67      329.54     18.54 o
   3  10   1      896.66      957.84     22.92 o
   4  10   1       29.00       33.00      4.59 o
   5  10   1      518.29      565.24     19.27 o
   6  10   1       66.27       72.60      5.44 o
   7  10   1      261.99      287.97     22.73 o
  -7  11   1      552.92      559.73     25.76 o
  -6  11   1       35.06       30.36      4.51 o
  -5  11   1      580.49      601.17     15.10 o
  -4  11   1      111.51      106.64      8.05 o
  -3  11   1      258.23      280.79     13.15 o
  -2  11   1      118.36      108.64      6.49 o
  -1  11   1       77.33       72.60      8.05 o
   0  11   1        0.44       -0.08      1.13 o
   1  11   1       61.25       58.41      4.82 o
   2  11   1      112.34      123.38      8.19 o
   3  11   1      222.88      218.07     11.20 o
   4  11   1       98.22      122.22      8.79 o
   5  11   1      543.17      593.28     16.62 o
   6  11   1       25.42       25.54      3.22 o
   7  11   1      535.06      535.36     23.31 o
  -6  12   1       59.69       70.88      9.96 o
  -5  12   1       93.15       92.17      6.01 o
  -4  12   1       39.77       36.15      4.38 o
  -3  12   1      118.23      130.59     12.05 o
  -2  12   1       16.83       15.81      4.51 o
   0  12   1      132.59      148.72     12.19 o
   1  12   1      244.89      226.81     13.70 o
   2  12   1       22.98      108.01     12.11 o
   3  12   1      127.03      316.80     14.22 o
   4  12   1       39.44       42.70      5.42 o
   5  12   1       95.48      105.77      6.74 o
   6  12   1       53.56       53.46      4.87 o
  -6  13   1      286.62      287.92     17.57 o
  -5  13   1      165.37      166.11      6.68 o
  -4  13   1      543.19      573.82     17.10 o
  -3  13   1      190.64      176.33      9.46 o
  -2  13   1      397.63      392.91     22.36 o
  -1  13   1       23.53       16.50      4.61 o
   0  13   1       13.21        9.91      2.42 o
   1  13   1       23.44       16.14      4.07 o
   2  13   1      399.29      394.24     20.38 o
   3  13   1      194.24      182.40     13.61 o
   4  13   1      552.56      615.05     33.69 o
   5  13   1      169.13      165.01      6.66 o
   6  13   1      302.77      283.06     15.28 o
  -5  14   1       25.41       28.19      9.09 o
  -4  14   1       31.29       23.78      3.07 o
  -3  14   1      111.62      118.28      7.24 o
  -2  14   1       13.99        8.56      2.49 o
  -1  14   1       41.27       37.05      6.85 o
   0  14   1        9.28       14.86      7.07 o
   1  14   1       31.29       30.43      9.63 o
   2  14   1       22.40       27.67     13.02 o
   3  14   1      107.85      147.26     14.05 o
   4  14   1       46.27       40.08      3.94 o
   5  14   1       29.65       35.24      2.94 o
  -4  15   1       31.31       27.77      3.30 o
  -3  15   1        9.07       19.37      5.33 o
  -2  15   1       61.00       76.73      8.14 o
  -1  15   1      138.50      129.90     10.57 o
   0  15   1       39.39       31.27      3.56 o
   1  15   1      150.83      146.92     11.10 o
   2  15   1       65.52       60.47      7.25 o
   3  15   1       12.09       27.35     11.71 o
   4  15   1       31.09       25.84      2.42 o
  -3  16   1      301.38      342.01     14.14 o
  -2  16   1      219.39      268.47     13.60 o
  -1  16   1      997.50     1245.56     36.96 o
   0  16   1      471.50      521.32     13.58 o
   1  16   1      991.79     1182.31     35.35 o
   2  16   1      224.35      241.31     12.78 o
   3  16   1      293.74      300.65     39.00 o
   4  16   1       27.30       42.02      3.65 o
  -2  17   1      124.32      163.34      8.23 o
  -1  17   1       22.53       26.01      3.31 o
   1  17   1       23.10       26.54      3.04 o
   2  17   1      121.47      147.84      7.59 o
   0   0   2    20487.80    18294.75    374.50 o
   1   0   2       71.17       73.83      3.49 o
   2   0   2    18466.51    19160.78    278.34 o
   3   0   2      688.08      636.59     33.95 o
   4   0   2     9184.61    10085.10    217.15 o
   5   0   2      765.57      756.69     27.17 o
   6   0   2     1877.33     1986.58     34.83 o
   7   0   2       46.45       32.62      6.26 o
   8   0   2       87.70       83.81     11.03 o
   9   0   2       57.10       47.00      3.73 o
  -9   1   2       99.34       82.42      4.94 o
  -8   1   2       68.34       64.42      9.27 o
  -7   1   2       87.31       71.12     12.59 o
  -6   1   2      757.09      789.43     16.96 o
  -5   1   2      284.13      311.21     15.25 o
  -4   1   2     3201.47     3525.06     82.61 o
  -3   1   2      333.85      319.14      8.09 o
  -2   1   2     2790.70     2818.46     43.78 o
  -1   1   2      603.37      588.44     10.38 o
   0   1   2     1349.13     1149.62     18.34 o
   1   1   2      600.46      585.75     15.15 o
   2   1   2     3017.76     3033.39     47.92 o
   3   1   2      349.58      348.02     13.58 o
   4   1   2     3270.79     3557.70     84.67 o
   5   1   2      288.02      305.23     13.96 o
   6   1   2      766.59      807.99     14.93 o
   7   1   2       73.11       63.52     11.80 o
   8   1   2       65.08       58.27      6.56 o
   9   1   2       96.47       84.31      9.09 o
  -9   2   2       15.65       10.65      1.97 o
  -8   2   2      135.67      152.48     24.11 o
  -7   2   2      125.69      128.35     10.92 o
  -6   2   2      233.16      249.93     13.12 o
  -5   2   2      214.90      238.25     12.78 o
  -4   2   2      969.92     1055.60     20.97 o
  -3   2   2      789.20      917.72     17.76 o
  -2   2   2     7990.35     8183.56    121.20 o
  -1   2   2     6844.64     6474.83     95.80 o
   0   2   2      232.66      221.76      3.91 o
   1   2   2     6822.02     6242.79    130.81 o
   2   2   2     7999.68     7967.93    119.38 o
   3   2   2      846.26      929.38     48.39 o
   4   2   2      925.83     1065.10     32.75 o
   5   2   2      276.85      282.06     10.37 o
   6   2   2      233.75      269.23     10.40 o
   7   2   2      145.16      153.35      8.31 o
   8   2   2      153.20      177.69     13.61 o
   9   2   2       18.92       14.84      3.86 o
  -9   3   2      101.03      109.93      7.85 o
  -8   3   2      251.94      250.86     12.93 o
  -7   3   2      452.24      457.80     20.42 o
  -6   3   2      786.66      816.06     28.35 o
  -4   3   2     1383.01     1492.37     27.93 o
  -3   3   2     3458.82     3749.12     59.40 o
  -2   3   2     1948.20     1919.95     31.76 o
  -1   3   2     1795.81     1840.98     28.77 o
   0   3   2      449.00      448.92      7.01 o
   1   3   2     1659.17     1626.68     37.21 o
   2   3   2     2107.79     2082.35     78.32 o
   3   3   2     3353.40     3463.59     71.30 o
   4   3   2     1520.89     1554.78     24.62 o
   5   3   2     1178.31     1302.57     42.25 o
   6   3   2      848.55      902.60     26.51 o
   7   3   2      455.43      484.78     15.28 o
   8   3   2      272.82      286.14     13.17 o
   9   3   2      108.82      102.23      7.96 o
  -9   4   2      258.37      230.03      7.67 o
  -8   4   2      113.89      116.69      8.46 o
  -7   4   2      329.78      341.77     21.08 o
  -6   4   2      634.43      696.94     16.95 o
  -4   4   2      741.66      764.59     25.96 o
  -3   4   2      180.40      221.58      6.97 o
  -2   4   2      432.58      417.26     11.80 o
  -1   4   2      217.06      203.18      4.93 o
   0   4   2      605.33      637.86      9.65 o
   1   4   2      231.58      224.43      4.92 o
   2   4   2      491.37      447.42     10.60 o
   3   4   2      177.33      203.77      7.83 o
   4   4   2      848.90      907.73     21.68 o
   5   4   2       74.15       73.94      8.31 o
   6   4   2      710.12      749.87     20.29 o
   7   4   2      365.58      385.32     15.18 o
   8   4   2      135.07      134.07      7.96 o
   9   4   2      283.29      259.06     12.49 o
  -9   5   2      169.14      125.79      6.62 o
  -8   5   2       51.63       56.02      5.82 o
  -7   5   2      536.14      553.85     16.15 o
  -6   5   2       59.02       67.94      4.64 o
  -5   5   2      304.13      296.41     19.67 o
  -4   5   2      919.37      982.20     32.08 o
  -3   5   2       98.20      101.90      7.89 o
  -2   5   2     1650.74     1664.31     43.88 o
  -1   5   2      295.94      303.30      7.74 o
   0   5   2      698.78      686.77     10.53 o
   1   5   2      320.51      325.64      7.04 o
   2   5   2     1696.77     1645.10     23.69 o
   3   5   2      130.54      125.99      6.21 o
   4   5   2     1019.75     1008.83     23.98 o
   5   5   2      302.77      298.45     10.96 o
   6   5   2       83.53       86.42      6.41 o
   7   5   2      515.84      549.62     15.98 o
   8   5   2       35.58       37.97      4.32 o
   9   5   2      155.68      147.29      8.32 o
  -8   6   2      163.40      154.05      8.59 o
  -7   6   2      442.01      451.44     14.15 o
  -6   6   2      187.50      209.23      8.30 o
  -5   6   2      968.82      989.41     16.30 o
  -4   6   2       64.27       66.23      7.20 o
  -3   6   2      794.61      759.80     26.76 o
  -2   6   2       26.19       34.78      4.57 o
  -1   6   2      666.44      639.12     13.85 o
   0   6   2       92.83       91.12      4.35 o
   1   6   2      627.89      599.86     15.30 o
   2   6   2       23.26       28.87      2.24 o
   3   6   2      711.77      682.20     20.80 o
   4   6   2       57.98       63.05      5.27 o
   5   6   2      890.94      938.12     16.33 o
   6   6   2      169.68      182.17      7.52 o
   7   6   2      403.45      426.40     13.44 o
   8   6   2      142.78      162.81      8.36 o
  -8   7   2      294.28      276.20     24.29 o
  -7   7   2      102.00       95.89     10.60 o
  -6   7   2      330.71      352.09     11.06 o
  -5   7   2      189.55      186.71      6.39 o
  -4   7   2       43.34       43.59      6.57 o
  -3   7   2     1023.12     1076.00     35.42 o
  -2   7   2      293.00      314.42     15.09 o
  -1   7   2     4267.91     4509.40    120.18 o
   0   7   2      667.66      769.47     17.03 o
   1   7   2     4168.25     4454.72     71.43 o
   2   7   2      280.95      326.47      7.86 o
   3   7   2      915.52      993.67     28.75 o
   4   7   2       41.43       47.23      4.70 o
   5   7   2      156.73      162.11      6.18 o
   6   7   2      340.09      379.23     13.18 o
   7   7   2       91.06       99.34      5.94 o
   8   7   2      300.56      318.43     11.37 o
  -8   8   2       58.01       47.25      5.02 o
  -7   8   2      175.86      157.80      8.13 o
  -6   8   2      382.08      389.34     11.43 o
  -5   8   2      315.83      308.84     13.62 o
  -4   8   2      667.33      664.84     15.84 o
  -3   8   2      672.30      622.72     25.51 o
  -2   8   2     1794.45     1877.59     52.46 o
  -1   8   2     1351.57     1386.48     27.18 o
   0   8   2     4216.23     4395.78     71.61 o
   1   8   2     1359.58     1371.92     27.38 o
   2   8   2     1803.36     1938.62     54.33 o
   3   8   2      658.65      633.83     38.59 o
   4   8   2      651.58      688.98     14.42 o
   5   8   2      289.34      311.25     12.01 o
   6   8   2      374.94      396.16     17.04 o
   7   8   2      181.93      197.65      8.11 o
   8   8   2       61.63       61.70      4.41 o
  -8   9   2       57.52       57.19      6.71 o
  -7   9   2       44.36       44.75      7.27 o
  -6   9   2      405.70      411.78     11.49 o
  -5   9   2       65.08       65.75      6.49 o
  -4   9   2      523.42      524.42     14.45 o
  -3   9   2       74.12       76.58      4.97 o
  -2   9   2      276.16      277.40     15.98 o
  -1   9   2       10.61       18.31      3.83 o
   0   9   2      444.47      499.85     21.30 o
   1   9   2        8.23       12.36      2.81 o
   2   9   2      351.57      389.43     19.45 o
   3   9   2       71.75       90.87      5.50 o
   4   9   2      530.62      558.71     15.45 o
   5   9   2       69.92       76.25      6.05 o
   6   9   2      379.31      436.01     13.91 o
   7   9   2       51.80       54.74      4.09 o
   8   9   2       54.74       57.95      5.87 o
  -7  10   2       12.89        8.43      6.59 o
  -6  10   2      128.39      126.81      6.96 o
  -5  10   2       77.59       82.82      4.62 o
  -4  10   2      109.62      114.35      6.56 o
  -3  10   2      270.55      262.75      9.75 o
  -2  10   2      201.24      199.87     10.02 o
  -1  10   2      482.14      442.73     20.73 o
   0  10   2      385.27      357.03     12.12 o
   1  10   2      512.96      489.72     22.02 o
   2  10   2      221.82      205.24      9.99 o
   3  10   2      309.40      345.71     11.60 o
   4  10   2       97.29      109.20      8.12 o
   5  10   2       90.77      112.98      7.26 o
   6  10   2      106.63      107.22      6.41 o
   7  10   2       13.26       18.08      3.27 o
  -7  11   2        2.14       14.36      5.04 o
  -6  11   2        2.40        3.89      5.89 o
  -5  11   2      161.69      161.01      7.23 o
  -4  11   2      209.34      196.42      8.49 o
  -3  11   2     1369.79     1331.29     32.61 o
  -2  11   2      466.21      473.73     16.09 o
  -1  11   2     3190.99     3031.68     79.90 o
   0  11   2       33.36       33.17      6.81 o
   1  11   2     3143.43     2850.78    206.39 o
   2  11   2      462.05      449.79     12.94 o
   3  11   2     1299.33     1264.26     52.45 o
   4  11   2      214.48      205.18     11.03 o
   5  11   2      141.01      148.52      7.96 o
   6  11   2        2.39        1.67      1.64 o
   7  11   2        4.09        8.55      3.80 o
  -6  12   2       16.21       19.87      6.42 o
  -5  12   2       75.16       83.57      5.75 o
  -4  12   2       44.64       40.01      4.54 o
  -3  12   2      280.09      288.05     12.58 o
  -2  12   2      437.73      398.34     18.67 o
  -1  12   2      471.29      433.93     21.79 o
   0  12   2      742.46      650.91     26.77 o
   1  12   2      464.54      402.27     19.11 o
   2  12   2      386.47      336.02     19.04 o
   3  12   2      274.92      272.71     12.61 o
   4  12   2       27.36       24.51      4.08 o
   5  12   2       73.66       84.86      5.65 o
   6  12   2       20.57       19.92      4.45 o
  -6  13   2        5.99       13.02      5.15 o
  -5  13   2       31.60       29.91      3.61 o
  -4  13   2        4.58       11.66      2.88 o
  -3  13   2      135.76      140.92      8.25 o
  -2  13   2       21.54       23.76      4.68 o
  -1  13   2       45.68       34.34      5.82 o
   0  13   2        6.59        5.68      2.88 o
   1  13   2       47.70       54.23      6.64 o
   2  13   2        4.98        3.47      2.80 o
   3  13   2      130.59      124.78     11.30 o
   4  13   2        0.82        3.47      4.60 o
   5  13   2       26.99       24.46      2.65 o
   6  13   2        7.93        8.31      3.12 o
  -5  14   2      185.48      189.50      9.15 o
  -4  14   2       22.74       18.45      3.90 o
  -3  14   2      211.54      239.91     10.10 o
  -2  14   2      131.26      150.12     11.79 o
  -1  14   2      125.61      137.58     11.34 o
   0  14   2      402.88      432.93     14.47 o
   1  14   2      136.11      134.26      7.52 o
   2  14   2      143.50      155.68     11.16 o
   3  14   2      224.48      237.86     14.21 o
   4  14   2       35.53       31.88      3.07 o
   5  14   2      180.08      177.33      5.75 o
  -4  15   2      132.21      131.59      7.91 o
  -3  15   2      811.82      851.35     28.70 o
  -2  15   2      203.45      227.77     13.92 o
  -1  15   2     1003.51     1070.01     35.66 o
   0  15   2       80.62       76.55      5.35 o
   1  15   2     1008.05      994.12     33.81 o
   2  15   2      202.71      205.51     13.00 o
   3  15   2      819.86      845.85     19.97 o
   4  15   2      129.39      124.20      7.16 o
  -3  16   2        5.23        5.42      2.37 o
  -2  16   2      373.99      413.51     17.24 o
  -1  16   2      142.01      154.86     10.19 o
   0  16   2      125.78      142.35      6.23 o
   1  16   2      131.53      149.26      9.78 o
   2  16   2      395.17      406.13     17.08 o
   3  16   2        2.76        9.89      3.16 o
  -2  17   2      257.41      299.42     11.65 o
  -1  17   2       63.64       67.84      5.22 o
   1  17   2       62.55       57.33      4.26 o
   2  17   2      265.88      286.74     10.82 o
   1   0   3        0.19        1.76      1.20 o
   2   0   3     1027.24     1038.45     17.91 o
   3   0   3       13.75       16.95      2.35 o
   4   0   3     1533.67     1632.30     44.25 o
   5   0   3       75.28       68.45      7.18 o
   6   0   3     1288.99     1365.92     21.17 o
   7   0   3      181.79      200.62     19.66 o
   8   0   3      567.46      587.51     19.74 o
   9   0   3       21.87       18.10      3.78 o
  -9   1   3      131.29      118.97     19.40 o
  -8   1   3      226.47      235.55     16.80 o
  -7   1   3      413.14      437.08     22.56 o
  -6   1   3      579.75      603.49     14.49 o
  -5   1   3      333.54      376.75     17.50 o
  -4   1   3     1565.66     1815.49     47.65 o
  -3   1   3       46.28       60.44      3.12 o
  -2   1   3     1908.14     1989.60     44.50 o
  -1   1   3     1111.21     1086.40     25.78 o
   0   1   3     2107.58     2009.15     31.54 o
   1   1   3     1074.23     1054.29     25.51 o
   2   1   3     1956.53     1985.77     62.61 o
   3   1   3       38.74       52.23      5.06 o
   4   1   3     1653.56     1800.13     48.70 o
   5   1   3      344.63      350.60     17.57 o
   6   1   3      619.72      653.70     13.22 o
   7   1   3      424.03      484.57     18.50 o
   8   1   3      214.24      209.68     14.14 o
   9   1   3      146.29      138.11      9.54 o
  -9   2   3       95.94       92.73      6.48 o
  -8   2   3      428.03      469.84     23.76 o
  -7   2   3      353.09      355.88     22.57 o
  -6   2   3      572.19      615.17     63.42 o
  -5   2   3     2100.38     2290.80     59.67 o
  -4   2   3       59.70       62.32      3.73 o
  -3   2   3     2781.36     2880.68     46.72 o
  -2   2   3     1371.58     1422.69     24.29 o
  -1   2   3     1855.61     1776.19     45.33 o
   0   2   3       32.82       31.60      1.77 o
   1   2   3     1721.90     1624.94     37.47 o
   2   2   3     1392.69     1416.60     25.55 o
   3   2   3     2789.29     2956.08     69.77 o
   4   2   3       79.62       92.90      7.81 o
   5   2   3     2219.32     2407.72     64.62 o
   6   2   3      580.26      613.19     16.76 o
   7   2   3      390.28      394.00     16.47 o
   8   2   3      423.05      390.26     19.54 o
   9   2   3       84.92       92.39      7.61 o
  -9   3   3        2.67        0.72      1.59 o
  -8   3   3      177.31      174.74     10.60 o
  -7   3   3      138.49      140.72     10.90 o
  -6   3   3      103.27      107.34      8.76 o
  -5   3   3      708.29      767.18     25.82 o
  -4   3   3        0.79        0.34      0.99 o
  -3   3   3     1202.09     1166.47     22.12 o
  -2   3   3      692.64      668.85     25.41 o
  -1   3   3     1816.93     1689.14     28.22 o
   0   3   3     1315.04     1267.67     35.72 o
   1   3   3     1729.00     1715.95     44.28 o
   2   3   3      653.51      638.96     19.35 o
   3   3   3     1170.33     1138.36     49.67 o
   4   3   3        1.25        2.05      2.17 o
   5   3   3      732.60      753.64     28.87 o
   6   3   3      106.98      114.27      5.98 o
   7   3   3      153.63      144.74     11.18 o
   8   3   3      182.34      181.88     13.26 o
   9   3   3        2.20        2.93      2.39 o
  -9   4   3       86.35       81.10      5.89 o
  -8   4   3      331.24      330.02     14.22 o
  -7   4   3      393.99      427.41     19.28 o
  -6   4   3      696.83      655.35     44.78 o
  -4   4   3      640.70      678.33     23.75 o
  -3   4   3       16.66       12.17      1.70 o
  -2   4   3     1404.46     1392.93     67.84 o
  -1   4   3      300.87      261.74      7.93 o
   0   4   3     5544.20     5115.05     62.82 o
   1   4   3      327.62      298.86     11.74 o
   2   4   3     1361.26     1251.66     23.75 o
   3   4   3       17.96       11.80      2.19 o
   4   4   3      577.24      572.33     23.19 o
   5   4   3      344.74      343.25     18.95 o
   6   4   3      647.16      651.58     18.21 o
   7   4   3      401.08      424.10     13.71 o
   8   4   3      316.57      318.18     14.88 o
   9   4   3       85.46       92.51      6.88 o
  -8   5   3       40.76       43.94      4.99 o
  -7   5   3       54.47       63.96      7.68 o
  -6   5   3     1219.87     1242.84     27.44 o
  -5   5   3      520.40      566.30     44.06 o
  -4   5   3     5454.11     5843.30    133.79 o
  -3   5   3     2485.47     2577.73     64.36 o
  -2   5   3     8267.15     7620.24    362.22 o
  -1   5   3     2089.18     2132.70     52.08 o
   0   5   3     5358.82     5278.80     65.15 o
   1   5   3     2235.17     2289.45     31.94 o
   2   5   3     8223.35     8401.20    103.91 o
   3   5   3     2630.15     2902.34     50.65 o
   4   5   3     5396.54     5861.58    159.15 o
   5   5   3      546.96      608.52     19.02 o
   6   5   3     1206.37     1329.10     36.01 o
   7   5   3       57.69       54.84      6.24 o
   8   5   3       37.59       43.33      4.55 o
   9   5   3        5.48        5.52      1.91 o
  -8   6   3       26.57       21.58      3.42 o
  -7   6   3       43.12       44.63      4.31 o
  -6   6   3      296.94      298.50     10.01 o
  -5   6   3      552.57      552.34     14.99 o
  -4   6   3      718.76      722.40     27.31 o
  -3   6   3      911.18      898.81     30.19 o
  -2   6   3      425.85      432.69     17.63 o
  -1   6   3      102.32       84.23      6.57 o
   0   6   3        5.46        5.74      1.45 o
   1   6   3       93.77       80.44      3.18 o
   2   6   3      379.92      380.71      8.51 o
   3   6   3      899.89      859.75     20.46 o
   4   6   3      678.32      683.70     19.57 o
   5   6   3      550.03      562.67     13.44 o
   6   6   3      286.71      284.49     10.99 o
   7   6   3       41.61       44.30     12.01 o
   8   6   3       25.86       22.11      3.51 o
  -8   7   3       13.92       12.63      4.11 o
  -7   7   3      186.29      171.96     10.18 o
  -6   7   3      219.53      226.47      8.70 o
  -5   7   3     1318.58     1402.63     23.83 o
  -4   7   3      747.10      702.72     27.80 o
  -3   7   3     2406.95     2206.14     59.96 o
  -2   7   3      899.43      804.69     27.70 o
  -1   7   3     1380.38     1181.52     48.23 o
   0   7   3      176.05      146.66      6.15 o
   1   7   3     1309.66     1077.18     22.24 o
   2   7   3      835.06      780.11     23.01 o
   3   7   3     2374.89     2296.61     92.17 o
   4   7   3      709.40      716.01     20.37 o
   5   7   3     1343.19     1423.88     24.62 o
   6   7   3      210.14      231.24     10.04 o
   7   7   3      191.66      196.07     11.14 o
   8   7   3       12.56       11.96      2.43 o
  -8   8   3      127.49       99.74      5.35 o
  -7   8   3       80.40       80.09      8.35 o
  -6   8   3      735.01      732.61     16.41 o
  -5   8   3      329.64      339.62     11.74 o
  -4   8   3     1076.28     1053.53     19.02 o
  -3   8   3      449.62      437.72     20.90 o
  -2   8   3     1083.49     1008.51     33.48 o
  -1   8   3      444.45      387.07     17.47 o
   0   8   3     1482.74     1352.70     43.34 o
   1   8   3      467.40      413.43     13.30 o
   2   8   3     1024.25      941.00     32.41 o
   3   8   3      479.56      496.23     15.12 o
   4   8   3     1051.73     1114.89     21.73 o
   5   8   3      345.84      354.84     12.86 o
   6   8   3      738.84      773.69     19.63 o
   7   8   3       80.50       75.01      4.90 o
   8   8   3      134.39      122.44     10.97 o
  -8   9   3       44.34       37.38      5.01 o
  -7   9   3      513.45      465.10     16.56 o
  -6   9   3       61.81       62.50      4.43 o
  -5   9   3      596.26      606.58     16.43 o
  -4   9   3      926.36      884.51     17.41 o
  -3   9   3      345.73      331.29     11.25 o
  -2   9   3     2992.22     2857.19     75.17 o
  -1   9   3      292.68      287.97     15.51 o
   0   9   3     4330.78     4294.39     71.58 o
   1   9   3      306.58      294.63     10.49 o
   2   9   3     3045.67     3135.20     81.75 o
   3   9   3      371.34      352.41     11.42 o
   4   9   3      970.45      961.20     21.72 o
   5   9   3      613.26      632.66     17.98 o
   6   9   3       71.67       67.77      5.41 o
   7   9   3      513.52      519.33     13.01 o
  -7  10   3      217.76      206.96      8.73 o
  -6  10   3      132.42      119.04      8.56 o
  -5  10   3      561.10      593.60     14.55 o
  -4  10   3      177.39      179.27      7.06 o
  -3  10   3      305.59      307.89      9.17 o
  -2  10   3       48.71       50.82      8.01 o
  -1  10   3       16.18       14.19      4.10 o
   0  10   3       13.32       13.36      2.71 o
   1  10   3       25.76       22.25      2.91 o
   2  10   3       55.46       60.17      5.50 o
   3  10   3      331.51      319.07     10.47 o
   4  10   3      189.04      201.24     11.13 o
   5  10   3      601.70      621.53     17.48 o
   6  10   3      142.49      143.87      7.24 o
   7  10   3      243.75      243.51      7.67 o
  -7  11   3       29.14       30.92      6.23 o
  -6  11   3       10.79       19.25      3.55 o
  -5  11   3       96.15       90.01      5.21 o
  -4  11   3       47.26       58.92      4.54 o
  -3  11   3      164.93      172.94      7.69 o
  -2  11   3       44.21       43.89      3.80 o
  -1  11   3      233.31      254.92     11.08 o
   0  11   3        1.93        0.13      1.62 o
   1  11   3      223.88      230.37      8.32 o
   2  11   3       45.92       46.81      3.99 o
   3  11   3      147.14      161.72      7.63 o
   4  11   3       51.24       60.81      6.19 o
   5  11   3       78.23       72.73      5.51 o
   6  11   3       18.39       21.81      2.16 o
   7  11   3       25.67       19.32      3.56 o
  -6  12   3      216.75      222.56     18.04 o
  -5  12   3      799.97      791.61     26.55 o
  -4  12   3      277.95      299.87     12.38 o
  -3  12   3      684.53      693.41     20.82 o
  -2  12   3      126.95      117.75      7.54 o
  -1  12   3      138.07      137.33     11.55 o
   0  12   3       27.17       24.07      4.75 o
   1  12   3      137.62      128.28     10.43 o
   2  12   3      115.32      118.95     10.95 o
   3  12   3      687.26      670.41     20.92 o
   4  12   3      260.48      274.65     12.40 o
   5  12   3      795.55      769.70     19.20 o
   6  12   3      211.37      208.99      8.07 o
  -6  13   3       48.87       59.60      8.38 o
  -5  13   3      416.53      444.68     14.19 o
  -4  13   3       97.01      103.62      6.56 o
  -3  13   3      334.41      347.67     13.35 o
  -2  13   3      113.69      136.36      8.04 o
  -1  13   3       99.28       90.71      9.62 o
   0  13   3       55.45       58.91      7.42 o
   1  13   3       98.71       97.73      9.09 o
   2  13   3      130.44      148.72     11.82 o
   3  13   3      315.98      304.16     17.69 o
   4  13   3      110.97      121.45      8.87 o
   5  13   3      399.32      385.65     12.92 o
   6  13   3       59.22       66.55      5.55 o
  -5  14   3      251.79      224.50      7.96 o
  -4  14   3       37.26       39.93      5.07 o
  -3  14   3      500.18      530.39     22.62 o
  -2  14   3        1.98        6.33      4.12 o
  -1  14   3      122.06      149.07     11.85 o
   0  14   3        0.49        4.03      3.17 o
   1  14   3      115.16      103.76      8.86 o
   2  14   3        1.66        1.87      1.81 o
   3  14   3      498.04      485.86     21.37 o
   4  14   3       28.35       28.90      2.73 o
   5  14   3      261.49      237.92      7.78 o
  -4  15   3       19.40       20.44      3.16 o
  -3  15   3       59.54       63.12      6.48 o
  -2  15   3       21.06       20.48      4.42 o
  -1  15   3      127.13      147.18     11.02 o
   0  15   3        5.53        6.23      2.04 o
   1  15   3      132.80      128.96      6.75 o
   2  15   3       25.19       21.67      4.61 o
   3  15   3       62.34       55.79      4.28 o
   4  15   3       22.43       22.62      2.44 o
  -3  16   3      356.98      404.25     15.16 o
  -2  16   3       65.99       67.87      6.46 o
  -1  16   3       24.25       24.57      4.11 o
   0  16   3        5.32        9.18      2.73 o
   1  16   3       15.68       15.94      3.17 o
   2  16   3       56.88       60.25      6.02 o
   3  16   3      365.10      410.79     15.54 o
  -2  17   3     1166.69     1258.94     32.20 o
  -1  17   3       95.07       86.62      5.85 o
   0   0   4     1963.75     1721.08     39.70 o
   1   0   4       43.85       42.75      3.38 o
   2   0   4     2477.01     2624.23     41.44 o
   3   0   4      108.12      115.91      4.12 o
   4   0   4     1414.70     1607.21     44.49 o
   5   0   4      126.56      155.46     11.20 o
   6   0   4      200.31      200.85      6.91 o
   7   0   4       66.74       72.51      6.69 o
   8   0   4        1.11        2.26      3.14 o
   9   0   4        3.00       -1.58      2.39 o
  -9   1   4        2.02       -1.42      2.24 o
  -8   1   4      144.27      154.43     11.32 o
  -7   1   4       38.08       33.72      5.59 o
  -6   1   4      173.01      191.50      7.25 o
  -5   1   4        4.09        3.60      2.23 o
  -4   1   4      429.71      445.21     18.04 o
  -3   1   4     1388.99     1500.56     26.58 o
  -2   1   4     6035.52     5989.10    196.37 o
  -1   1   4     7597.85     7298.01    153.44 o
   0   1   4    11816.64    11136.20    171.53 o
   1   1   4     7839.80     7364.17    154.99 o
   2   1   4     5819.32     6088.33     91.39 o
   3   1   4     1562.95     1714.74     44.17 o
   4   1   4      423.56      416.55     18.08 o
   5   1   4        9.91        7.69      3.26 o
   6   1   4      192.30      210.43      8.58 o
   7   1   4       28.93       35.79      5.31 o
   8   1   4      138.38      133.46      9.01 o
   9   1   4        2.00        2.59      2.16 o
  -9   2   4        9.21        4.97      2.09 o
  -8   2   4       52.31       42.73      7.50 o
  -7   2   4       32.22       38.80      6.09 o
  -6   2   4      130.67      136.02      9.56 o
  -5   2   4      474.59      546.98     21.88 o
  -4   2   4      780.67      794.28     25.93 o
  -3   2   4     1441.72     1562.00     27.91 o
  -2   2   4     1875.64     1828.42     30.59 o
  -1   2   4      829.01      793.03     15.01 o
   0   2   4        3.18        2.42      0.94 o
   1   2   4      830.72      839.67     22.09 o
   2   2   4     1883.09     1561.77    251.63 o
   3   2   4     1398.53     1415.54     38.23 o
   4   2   4      784.85      850.00     28.49 o
   5   2   4      433.16      502.76     22.23 o
   6   2   4      118.05      125.26      8.87 o
   7   2   4       24.22       29.87      3.65 o
   8   2   4       49.46       51.68      4.90 o
   9   2   4       10.45       12.56      3.15 o
  -9   3   4       41.85       44.02      4.51 o
  -8   3   4      519.88      530.71     25.40 o
  -7   3   4       90.36       94.82      9.07 o
  -6   3   4      822.29      885.11     28.86 o
  -5   3   4      263.98      309.25     14.77 o
  -4   3   4     1106.27     1149.31     25.42 o
  -3   3   4     1379.69     1354.52     43.06 o
  -2   3   4     1245.31     1166.20     21.38 o
  -1   3   4     4706.22     4502.94    102.53 o
   0   3   4     1928.14     1832.24     36.60 o
   1   3   4     4698.40     4652.75     72.00 o
   2   3   4     1264.63     1179.08     26.08 o
   3   3   4     1332.84     1209.04     34.17 o
   4   3   4     1110.51     1111.33     34.75 o
   5   3   4      250.52      266.94     15.64 o
   6   3   4      824.04      901.31     21.54 o
   7   3   4       99.22      115.04      8.94 o
   8   3   4      528.45      536.59     21.72 o
   9   3   4       52.03       53.07      5.18 o
  -9   4   4       96.84       73.16      5.33 o
  -8   4   4      400.69      403.77     15.32 o
  -7   4   4       72.51       65.14      7.56 o
  -6   4   4     1547.99     1502.92     40.84 o
  -5   4   4      291.41      303.97     19.84 o
  -4   4   4     2743.60     2759.56     47.39 o
  -3   4   4     1574.43     1682.56     39.45 o
  -2   4   4     1131.01     1131.73     76.36 o
  -1   4   4      441.52      406.91     27.60 o
   0   4   4      700.22      649.24     10.73 o
   1   4   4      443.82      446.08     10.57 o
   2   4   4     1134.25     1141.13     22.78 o
   3   4   4     1596.77     1729.53     41.70 o
   4   4   4     2632.63     2564.93     66.44 o
   5   4   4      300.90      340.24     18.50 o
   6   4   4     1482.60     1490.72     38.56 o
   7   4   4       67.94       65.43      6.85 o
   8   4   4      391.70      399.72     18.01 o
   9   4   4       96.20       73.73      5.49 o
  -8   5   4      166.89      159.87     14.30 o
  -7   5   4      235.55      232.23     13.51 o
  -6   5   4      265.26      248.55     14.70 o
  -5   5   4      529.86      501.42     20.37 o
  -4   5   4      205.95      194.18     11.98 o
  -3   5   4      615.59      624.22     22.79 o
  -2   5   4      725.46      693.46     27.11 o
  -1   5   4      821.12      773.73     16.41 o
   0   5   4     2074.99     2047.16     27.85 o
   1   5   4      814.50      821.57     13.73 o
   2   5   4      713.38      743.67     26.70 o
   3   5   4      577.29      582.96     15.85 o
   4   5   4      193.25      188.62     12.25 o
   5   5   4      483.22      517.36     12.60 o
   6   5   4      265.82      268.33     14.43 o
   7   5   4      207.63      214.83     12.11 o
   8   5   4      162.37      166.07     10.16 o
  -8   6   4       34.82       31.83      4.27 o
  -7   6   4      333.86      362.21     16.47 o
  -6   6   4      318.50      320.16     12.27 o
  -5   6   4      967.13      994.67     21.53 o
  -4   6   4      299.91      282.69     15.64 o
  -3   6   4     1510.82     1342.98     40.13 o
  -2   6   4       31.22       26.82      4.05 o
  -1   6   4     1570.94     1674.34     30.18 o
   0   6   4      286.43      288.89      8.86 o
   1   6   4     1501.76     1483.02     28.77 o
   2   6   4       25.77       24.65      2.08 o
   3   6   4     1380.73     1386.25     29.27 o
   4   6   4      308.79      300.36     16.08 o
   5   6   4      844.57      937.41     18.56 o
   6   6   4      329.64      343.94     12.25 o
   7   6   4      271.29      290.75     14.06 o
   8   6   4       36.39       38.73      4.06 o
  -8   7   4      448.85      437.58     13.53 o
  -7   7   4      249.60      243.69     12.48 o
  -6   7   4      223.05      205.81     12.22 o
  -5   7   4      810.29      816.24     19.56 o
  -4   7   4      159.09      171.20      7.50 o
  -3   7   4      384.32      370.44     18.21 o
  -2   7   4      169.61      143.43     10.02 o
  -1   7   4       81.33       92.10      9.75 o
   0   7   4      138.88      126.49      5.91 o
   1   7   4       70.65       75.01      4.63 o
   2   7   4      166.43      157.05      5.47 o
   3   7   4      375.15      350.38     12.28 o
   4   7   4      136.11      162.03      7.26 o
   5   7   4      815.15      873.52     18.00 o
   6   7   4      203.19      212.34     11.01 o
   7   7   4      263.65      260.86     12.83 o
   8   7   4      445.38      445.42     17.42 o
  -8   8   4      417.42      382.65     11.08 o
  -7   8   4      205.62      195.98     10.47 o
  -6   8   4     1480.23     1474.97     29.99 o
  -5   8   4      386.59      378.38     12.53 o
  -4   8   4     2830.16     2796.35     33.88 o
  -3   8   4      195.21      196.91     13.38 o
  -2   8   4     1669.18     1603.16     47.20 o
  -1   8   4      112.28      105.34      8.66 o
   0   8   4      186.55      197.32      8.02 o
   1   8   4      123.83      136.83      6.77 o
   2   8   4     1718.76     1733.41     33.85 o
   3   8   4      229.11      230.32     15.57 o
   4   8   4     2946.42     3067.06     41.32 o
   5   8   4      422.51      415.03     14.06 o
   6   8   4     1559.71     1630.66     31.65 o
   7   8   4      219.96      216.48      8.13 o
   8   8   4      439.42      418.71     15.46 o
  -7   9   4      233.08      216.18     12.78 o
  -6   9   4      169.96      153.73     13.77 o
  -5   9   4      357.13      379.36     12.56 o
  -4   9   4      582.38      592.55     13.45 o
  -3   9   4      220.51      232.75      6.81 o
  -2   9   4      344.00      281.34     16.27 o
  -1   9   4       33.07       30.46      5.17 o
   0   9   4        8.71        6.90      1.65 o
   1   9   4       25.79       24.59      2.99 o
   2   9   4      433.26      424.65     21.52 o
   3   9   4      220.67      233.74      7.92 o
   4   9   4      644.87      672.33     21.61 o
   5   9   4      381.52      407.34     13.90 o
   6   9   4      186.10      183.07      8.50 o
   7   9   4      253.47      250.01      8.24 o
  -7  10   4      107.32       95.51      5.77 o
  -6  10   4      378.44      356.18     15.01 o
  -5  10   4      128.56      131.87      8.60 o
  -4  10   4      199.67      201.26      7.48 o
  -3  10   4       32.20       26.30      2.66 o
  -2  10   4        1.58        6.34      2.26 o
  -1  10   4       62.81       67.70      5.36 o
   0  10   4       40.88       45.27      6.00 o
   1  10   4       57.83       72.88      5.41 o
   2  10   4        4.38        1.51      1.92 o
   3  10   4       36.19       29.47      2.96 o
   4  10   4      235.35      236.22     12.06 o
   5  10   4      141.16      141.70      7.87 o
   6  10   4      403.62      411.36     12.50 o
   7  10   4      105.66       94.64      4.38 o
  -7  11   4      157.51      149.83     12.03 o
  -6  11   4       44.88       47.28      4.92 o
  -5  11   4     1500.15     1539.94     33.43 o
  -4  11   4      169.70      170.64      7.75 o
  -3  11   4     3547.28     3400.78     51.73 o
  -2  11   4      367.52      345.38     13.43 o
  -1  11   4     4268.77     3986.16     57.79 o
   0  11   4      112.42       94.13      6.91 o
   1  11   4     4281.36     4034.66     53.02 o
   2  11   4      381.05      398.16     14.91 o
   3  11   4     3542.79     3421.13     71.87 o
   4  11   4      166.52      161.83      9.76 o
   5  11   4     1480.83     1478.85     28.77 o
   6  11   4       44.34       40.44      3.53 o
   7  11   4      151.80      131.01      8.12 o
  -6  12   4       20.29       26.56      6.93 o
  -5  12   4      279.51      303.64     12.13 o
  -4  12   4       36.99       35.54      3.50 o
  -3  12   4      228.87      226.20      8.87 o
  -2  12   4      115.84      112.04      5.92 o
  -1  12   4       34.18       39.63      4.59 o
   0  12   4       38.70       32.59      5.59 o
   1  12   4       28.06       28.04      2.92 o
   2  12   4      103.49       98.98      6.97 o
   3  12   4      219.40      210.43      8.65 o
   4  12   4       35.14       33.72      3.95 o
   5  12   4      268.88      257.63      9.31 o
   6  12   4       24.05       23.86      2.14 o
  -6  13   4       33.95       45.43      7.39 o
  -5  13   4       14.17        9.88      2.38 o
  -4  13   4      186.82      195.08     12.21 o
  -3  13   4      198.99      203.21     13.86 o
  -2  13   4      110.33      135.63     11.67 o
  -1  13   4      109.19      102.61     10.16 o
   0  13   4       34.98       32.79      5.76 o
   1  13   4      109.91      101.26      9.29 o
   2  13   4      121.58      137.57     11.41 o
   3  13   4      201.59      184.25     13.71 o
   4  13   4      197.90      204.85     10.09 o
   5  13   4       15.39       10.60      2.49 o
   6  13   4       41.78       43.64      4.27 o
  -5  14   4       64.04       69.53      9.92 o
  -4  14   4      294.06      303.13     14.08 o
  -3  14   4       36.01       42.28      6.13 o
  -2  14   4      342.93      394.81     19.82 o
  -1  14   4      116.93      128.47     10.82 o
   0  14   4      274.31      290.75     24.32 o
   1  14   4      104.44      103.58      9.30 o
   2  14   4      350.77      336.87     17.13 o
   3  14   4       23.97       27.14      5.04 o
   4  14   4      298.92      289.76     14.74 o
   5  14   4       57.21       56.05      4.58 o
  -4  15   4       51.76       46.83      4.31 o
  -3  15   4      918.59      986.76     30.84 o
  -2  15   4       39.33       43.47      6.05 o
  -1  15   4     1476.21     1530.45     45.52 o
   0  15   4        1.01       -0.03      2.18 o
   1  15   4     1497.05     1408.69     29.17 o
   2  15   4       40.41       43.43      5.92 o
   3  15   4      935.10      905.52     20.56 o
   4  15   4       48.64       40.84      4.65 o
  -3  16   4      154.79      161.79      8.48 o
  -2  16   4       39.35       41.99      4.95 o
  -1  16   4       25.45       22.49      4.12 o
   0  16   4        6.98        8.62      2.83 o
   1  16   4       25.92       21.57      3.43 o
   2  16   4       31.78       26.14      3.80 o
   3  16   4      142.29      148.63      8.26 o
  -2  17   4      445.08      458.43     14.53 o
  -1  17   4       13.78       15.11      2.47 o
   1   0   5        3.92        3.82      1.65 o
   2   0   5      918.09      900.38     16.92 o
   3   0   5        3.94        6.71      2.58 o
   4   0   5      832.05      880.68     29.38 o
   5   0   5       23.72       33.86      5.27 o
   6   0   5      608.57      651.98     17.08 o
   7   0   5        4.36        5.27      7.18 o
   8   0   5      293.86      299.39     18.43 o
   9   0   5        0.08       -0.44      1.96 o
  -9   1   5       38.95       35.18      4.28 o
  -8   1   5      141.34      118.61      8.46 o
  -7   1   5      112.36      114.25      7.03 o
  -6   1   5      286.87      280.03     10.41 o
  -5   1   5      244.18      295.87     15.96 o
  -4   1   5      654.66      735.49     25.72 o
  -3   1   5      444.30      523.61     12.09 o
  -2   1   5      629.07      653.83     13.49 o
  -1   1   5      189.70      197.68      8.48 o
   0   1   5        0.72        1.36      1.67 o
   1   1   5      209.58      201.08      8.41 o
   2   1   5      592.87      654.56     12.84 o
   3   1   5      434.63      524.55     19.13 o
   4   1   5      626.53      694.70     25.24 o
   5   1   5      237.02      256.58     15.54 o
   6   1   5      276.81      290.32     11.02 o
   7   1   5      129.38      135.91     11.89 o
   8   1   5      144.12      137.01      7.61 o
   9   1   5       49.19       39.81      4.47 o
  -9   2   5       86.38       83.93      5.87 o
  -8   2   5      126.17      116.45     10.93 o
  -7   2   5      191.82      186.46     12.20 o
  -6   2   5       90.94       85.03      6.10 o
  -5   2   5      249.30      249.03     13.88 o
  -4   2   5       88.23      109.54      8.12 o
  -3   2   5      209.38      202.38      6.91 o
  -2   2   5       75.43       73.81      3.64 o
  -1   2   5      382.20      402.71     13.79 o
   0   2   5       11.06       10.82      1.54 o
   1   2   5      352.91      349.54     12.14 o
   2   2   5       82.88       88.96      6.33 o
   3   2   5      179.89      180.04     10.26 o
   4   2   5       88.36      108.79      9.02 o
   5   2   5      196.75      203.73     13.63 o
   6   2   5       85.17       91.61      6.94 o
   7   2   5      157.36      169.00     12.60 o
   8   2   5      126.36      124.68      7.42 o
   9   2   5       75.48       75.34      5.94 o
  -9   3   5       13.76        9.54      2.20 o
  -8   3   5       30.96       31.19      5.70 o
  -7   3   5       28.49       28.05      5.42 o
  -6   3   5       75.17       71.20      7.73 o
  -5   3   5      318.26      305.31     15.03 o
  -4   3   5      285.13      277.61      9.19 o
  -3   3   5     1658.25     1616.89     47.86 o
  -2   3   5     1614.21     1561.98     27.91 o
  -1   3   5     3509.94     3418.50     70.95 o
   0   3   5     1848.78     1781.57     30.44 o
   1   3   5     3430.48     3498.80     77.90 o
   2   3   5     1663.87     1647.10     41.79 o
   3   3   5     1575.54     1573.15     42.68 o
   4   3   5      285.55      310.74     15.87 o
   5   3   5      300.17      306.15     17.25 o
   6   3   5       86.37       94.38      8.32 o
   7   3   5       38.06       32.74      4.80 o
   8   3   5       40.26       32.87      3.91 o
   9   3   5       17.82       17.29      2.84 o
  -9   4   5       38.59       23.94      2.83 o
  -8   4   5       36.06       31.22      4.10 o
  -7   4   5       22.48       27.00      5.05 o
  -6   4   5       23.55       22.32      5.12 o
  -5   4   5      459.99      442.03     21.93 o
  -4   4   5       23.23       21.77      2.90 o
  -3   4   5     2871.37     2876.99     48.66 o
  -2   4   5      256.83      234.84      8.19 o
  -1   4   5     1786.25     1718.37     30.86 o
   0   4   5     1459.36     1553.45     36.91 o
   1   4   5     1785.54     1855.51     44.49 o
   2   4   5      250.38      234.41     10.92 o
   3   4   5     2922.62     2974.55     72.49 o
   4   4   5       37.43       33.38      5.12 o
   5   4   5      493.28      477.96     14.25 o
   6   4   5       35.83       33.26      5.21 o
   7   4   5       18.94       18.82      4.16 o
   8   4   5       37.02       37.35      5.37 o
  -8   5   5        4.91        4.10      2.14 o
  -7   5   5       50.43       56.57      6.60 o
  -6   5   5      130.89      125.83     10.59 o
  -5   5   5       87.14       78.44      6.71 o
  -4   5   5      424.59      412.15     18.55 o
  -3   5   5      365.63      345.47     15.86 o
  -2   5   5      962.89      836.80     18.74 o
  -1   5   5      509.48      493.96     30.80 o
   0   5   5      647.14      620.38     16.17 o
   1   5   5      608.17      618.17     15.16 o
   2   5   5      969.68      887.27     19.93 o
   3   5   5      432.55      438.36     18.16 o
   4   5   5      434.94      421.06     19.66 o
   5   5   5       97.05       94.60      5.10 o
   6   5   5      127.29      126.91      9.86 o
   7   5   5       50.79       51.03      6.23 o
   8   5   5        4.88        4.97      2.61 o
  -8   6   5       52.47       50.67      4.49 o
  -7   6   5      166.69      148.28     16.80 o
  -6   6   5       29.45       28.95      3.83 o
  -5   6   5      326.52      332.26     14.29 o
  -4   6   5       13.31       17.91      3.82 o
  -3   6   5       12.71       12.06      3.32 o
  -2   6   5      206.29      210.13     12.04 o
  -1   6   5     1227.86     1236.22     35.87 o
   0   6   5      286.14      298.39      9.64 o
   1   6   5     1237.20     1303.07     30.87 o
   2   6   5      186.16      199.47      6.37 o
   3   6   5        7.88       17.11      3.59 o
   4   6   5       25.21       28.80      5.18 o
   5   6   5      312.56      334.25     10.24 o
   6   6   5       23.16       17.03      3.84 o
   7   6   5      164.00      163.39     10.24 o
   8   6   5       49.01       37.03      4.81 o
  -8   7   5       62.57       58.38      4.36 o
  -7   7   5      136.31      120.10      8.56 o
  -6   7   5      123.49      117.07      7.14 o
  -5   7   5      442.29      451.68     13.77 o
  -4   7   5      102.65       95.41      5.61 o
  -3   7   5      202.54      185.14     12.46 o
  -2   7   5      484.24      423.04     19.05 o
  -1   7   5     3186.30     2821.53     70.74 o
   0   7   5      606.66      573.27     15.13 o
   1   7   5     3180.31     2853.42     50.23 o
   2   7   5      500.49      475.01     10.99 o
   3   7   5      149.88      146.02     15.87 o
   4   7   5       86.66       87.66      4.73 o
   5   7   5      399.63      413.97     13.98 o
   6   7   5      106.43      104.38      7.88 o
   7   7   5      134.39      127.34      8.68 o
   8   7   5       57.22       50.32      5.24 o
  -8   8   5      123.63      105.49      5.54 o
  -7   8   5        1.78        2.10      2.62 o
  -6   8   5      273.95      266.43     14.10 o
  -5   8   5      106.27      106.17      6.43 o
  -4   8   5      303.78      298.20      9.12 o
  -3   8   5      229.84      244.58     15.31 o
  -2   8   5      197.10      180.26     12.44 o
  -1   8   5       13.88       20.77      4.23 o
   0   8   5       23.49       40.81      3.74 o
   1   8   5       18.52       22.81      3.01 o
   2   8   5      164.92      174.48      8.08 o
   3   8   5      248.34      274.37     17.83 o
   4   8   5      278.50      292.58     11.61 o
   5   8   5      115.87      121.02      7.43 o
   6   8   5      263.51      287.15     10.93 o
   7   8   5        1.39        2.63      1.75 o
   8   8   5      122.07      110.07      6.87 o
  -7   9   5      344.23      326.02     12.46 o
  -6   9   5      174.31      169.11     15.31 o
  -5   9   5      201.53      191.21     10.57 o
  -4   9   5     1166.35     1157.72     20.59 o
  -3   9   5      323.69      310.26      8.87 o
  -2   9   5     2684.69     2626.41     71.58 o
  -1   9   5      328.81      322.23     17.34 o
   0   9   5     3216.88     3271.77     68.24 o
   1   9   5      345.20      341.79     12.24 o
   2   9   5     2686.88     2647.13     73.46 o
   3   9   5      353.88      335.53     15.45 o
   4   9   5     1133.82     1144.67     21.82 o
   5   9   5      205.83      201.69      9.50 o
   6   9   5      161.98      166.98      7.98 o
   7   9   5      330.15      317.77      9.01 o
  -7  10   5       36.89       39.39      3.76 o
  -6  10   5       82.61       78.60      6.77 o
  -5  10   5      387.42      389.03     21.05 o
  -4  10   5      313.76      310.88     10.73 o
  -3  10   5     1035.12      998.58     21.26 o
  -2  10   5      539.90      499.36     13.74 o
  -1  10   5      688.68      690.77     19.45 o
   0  10   5      517.85      526.26     16.20 o
   1  10   5      717.72      689.31     15.88 o
   2  10   5      561.49      544.37     14.79 o
   3  10   5     1092.80     1079.78     27.35 o
   4  10   5      325.48      346.82     19.11 o
   5  10   5      410.72      426.33     13.78 o
   6  10   5       90.58       80.52      5.19 o
   7  10   5       29.55       30.68      2.31 o
  -7  11   5       24.56       23.98      4.62 o
  -6  11   5      122.88      120.98      7.51 o
  -5  11   5       57.19       62.00      7.80 o
  -4  11   5       68.22       72.23      4.94 o
  -3  11   5       30.36       26.15      3.18 o
  -2  11   5       14.94       21.47      2.91 o
  -1  11   5      534.84      520.68     14.13 o
   0  11   5        0.65       -0.13      1.83 o
   1  11   5      558.68      543.87     14.08 o
   2  11   5       18.75       18.89      3.67 o
   3  11   5       41.48       38.53      3.93 o
   4  11   5       79.81       81.98      5.80 o
   5  11   5       45.36       41.99      4.00 o
   6  11   5      143.15      139.93      6.12 o
   7  11   5       20.34       14.10      2.50 o
  -6  12   5      205.22      196.36      7.94 o
  -5  12   5      530.10      563.81     32.46 o
  -4  12   5      237.21      250.45     10.81 o
  -3  12   5      431.79      442.50     15.75 o
  -2  12   5      101.12      108.70      7.46 o
  -1  12   5      111.56      105.49      7.29 o
   0  12   5       57.35       53.01      6.39 o
   1  12   5      103.49       97.00      5.51 o
   2  12   5       96.27       98.75      7.19 o
   3  12   5      415.70      408.84     12.45 o
   4  12   5      238.14      222.80     11.12 o
   5  12   5      529.04      501.23     16.02 o
   6  12   5      184.96      167.53      6.18 o
  -6  13   5      123.68      127.44     10.48 o
  -5  13   5      265.71      250.71     14.79 o
  -4  13   5       82.14      101.90      6.20 o
  -3  13   5      119.41      116.54      7.27 o
  -2  13   5        3.57        4.78      2.74 o
  -1  13   5       22.44       25.11      3.61 o
   0  13   5       34.99       34.20      4.21 o
   1  13   5       21.92       20.39      2.60 o
   2  13   5        2.65       13.61     11.16 o
   3  13   5      115.89      106.34     10.20 o
   4  13   5       92.21      106.76      9.58 o
   5  13   5      266.62      250.17     13.30 o
   6  13   5      134.78      129.80      7.06 o
  -5  14   5       47.57       46.61      8.03 o
  -4  14   5      144.78      144.93      9.08 o
  -3  14   5       33.80       34.99      5.37 o
  -2  14   5      178.09      175.41     12.75 o
  -1  14   5      111.24      106.80      9.93 o
   0  14   5      151.63      140.17     15.05 o
   1  14   5      100.37       96.32      8.72 o
   2  14   5      157.50      141.90     10.68 o
   3  14   5       33.75       37.34      5.50 o
   4  14   5      127.84      110.34      8.70 o
   5  14   5       52.02       49.93      3.13 o
  -4  15   5       17.17       14.81      2.32 o
  -3  15   5       49.48       59.53      5.99 o
  -2  15   5       54.70       58.90      6.83 o
  -1  15   5      328.68      339.02     17.03 o
   0  15   5       27.71       34.43      5.30 o
   1  15   5      335.46      312.04     10.72 o
   2  15   5       49.27       43.59      3.76 o
   3  15   5       61.59       61.80      5.43 o
   4  15   5       12.33        7.65      1.51 o
  -3  16   5      147.94      162.83      8.12 o
  -2  16   5        7.45        8.65      2.95 o
  -1  16   5       70.72       76.80      6.85 o
   0  16   5        3.74        4.14      2.37 o
   1  16   5       71.39       68.47      5.51 o
   2  16   5        8.98        6.98      2.41 o
   3  16   5      157.44      147.50      7.81 o
  -1  17   5       62.78       61.06      4.44 o
   0   0   6     4366.96     4048.01     89.78 o
   1   0   6      654.50      634.05     19.45 o
   2   0   6     4845.01     4824.17     74.76 o
   3   0   6     1538.85     1760.02     46.59 o
   4   0   6     2902.61     3123.32     78.19 o
   5   0   6      295.80      326.84     17.64 o
   6   0   6      796.51      854.73     34.55 o
   7   0   6        0.65        3.40      5.24 o
   8   0   6       34.01       34.11      3.90 o
   9   0   6        1.57        1.98      1.65 o
  -9   1   6        2.94        0.15      0.91 o
  -8   1   6       25.65       17.35      4.87 o
  -7   1   6       55.28       61.12      6.02 o
  -6   1   6      225.03      234.85     12.19 o
  -5   1   6      443.12      484.68     21.57 o
  -4   1   6      711.77      781.11     27.32 o
  -3   1   6     1368.90     1409.85     26.13 o
  -2   1   6     2544.58     2444.80     40.49 o
  -1   1   6     2424.72     2260.31     37.94 o
   0   1   6     3282.04     3019.88     48.78 o
   1   1   6     2401.75     2315.89     54.42 o
   2   1   6     2618.08     2729.70     64.54 o
   3   1   6     1314.40     1384.97     39.05 o
   4   1   6      720.11      806.71     28.53 o
   5   1   6      422.87      459.62     22.00 o
   6   1   6      220.87      227.99     12.72 o
   7   1   6       49.47       54.07      7.71 o
   8   1   6       26.43       23.69      7.19 o
   9   1   6        2.17        2.09      1.66 o
  -9   2   6       33.35       26.60      2.94 o
  -8   2   6       20.30       14.18      4.06 o
  -7   2   6       60.93       70.63      6.64 o
  -6   2   6       32.60       29.87      4.21 o
  -5   2   6      279.97      300.88     15.88 o
  -4   2   6      193.89      217.39     12.33 o
  -3   2   6     1140.05     1136.29     22.48 o
  -2   2   6      177.36      176.38      8.07 o
  -1   2   6     4444.77     4178.01    107.56 o
   0   2   6      152.05      137.31      5.21 o
   1   2   6     4440.35     4170.68     92.40 o
   2   2   6      173.50      190.33      9.89 o
   3   2   6     1143.34     1170.26     34.71 o
   4   2   6      186.52      212.45     12.85 o
   5   2   6      280.65      343.67     18.50 o
   6   2   6       31.14       24.04      4.35 o
   7   2   6       63.40       66.35      8.66 o
   8   2   6       20.13       19.82      3.14 o
   9   2   6       38.27       32.83      3.34 o
  -8   3   6      299.70      291.49     15.89 o
  -7   3   6       90.80      103.94      8.67 o
  -6   3   6      340.73      342.90     12.63 o
  -5   3   6      220.25      236.54     10.50 o
  -4   3   6      346.52      295.57     14.22 o
  -3   3   6      578.35      604.11     37.76 o
  -2   3   6     1003.85      997.06     36.53 o
  -1   3   6     2118.44     2193.27     37.96 o
   0   3   6     1412.94     1294.37     50.94 o
   1   3   6     2173.31     2101.32     50.28 o
   2   3   6      947.74      969.91     28.68 o
   3   3   6      651.60      700.54     24.40 o
   4   3   6      334.81      290.60     15.88 o
   5   3   6      246.59      281.99     10.59 o
   6   3   6      378.63      380.05     17.11 o
   7   3   6       88.58       95.54      8.24 o
   8   3   6      322.33      305.79     12.48 o
  -8   4   6      322.76      327.74     11.75 o
  -7   4   6      121.51      119.72     11.58 o
  -6   4   6      700.40      683.67     24.51 o
  -5   4   6       84.80       84.71      7.22 o
  -4   4   6     1316.01     1330.42     27.58 o
  -3   4   6      310.22      320.64     10.16 o
  -2   4   6      893.74      825.81     18.14 o
  -1   4   6      190.21      176.53      6.98 o
   0   4   6      163.61      135.78      6.85 o
   1   4   6      175.67      162.69      8.25 o
   2   4   6      963.23      932.16     28.14 o
   3   4   6      304.54      324.38     15.59 o
   4   4   6     1430.81     1397.42     43.39 o
   5   4   6       94.93      102.13      6.41 o
   6   4   6      737.28      756.48     35.73 o
   7   4   6      130.67      119.74      9.00 o
   8   4   6      315.83      307.06     11.44 o
  -8   5   6      355.50      357.50     16.68 o
  -7   5   6       49.80       49.20      6.06 o
  -6   5   6      260.94      272.20     16.28 o
  -5   5   6      295.17      288.40     14.87 o
  -4   5   6      148.30      167.63     11.28 o
  -3   5   6      542.28      486.67     29.32 o
  -2   5   6      158.42      197.48      7.84 o
  -1   5   6      198.26      168.56      8.08 o
   0   5   6      241.82      320.96      9.05 o
   1   5   6      214.82      194.63      9.30 o
   2   5   6      189.16      228.78     11.59 o
   3   5   6      559.21      520.08     20.72 o
   4   5   6      177.30      196.71     12.94 o
   5   5   6      310.19      323.57      9.82 o
   6   5   6      283.73      288.35     14.96 o
   7   5   6       55.64       56.13      6.17 o
   8   5   6      366.67      359.73     11.98 o
  -8   6   6        4.29        3.20      3.02 o
  -7   6   6       82.36       78.31      7.21 o
  -6   6   6        5.21       -1.85      3.45 o
  -5   6   6      302.85      300.30     18.08 o
  -4   6   6       87.98       73.23      8.83 o
  -3   6   6      119.60      115.89      9.59 o
  -2   6   6      347.85      370.68     17.34 o
  -1   6   6     1198.72     1407.81     40.99 o
   0   6   6      153.07      195.19     11.67 o
   1   6   6     1144.99     1460.24     54.61 o
   2   6   6      331.56      385.85     12.03 o
   3   6   6      111.63      101.66      8.46 o
   4   6   6       83.28       79.98      6.22 o
   5   6   6      382.21      407.81     11.45 o
   6   6   6        3.52        4.28      1.69 o
   7   6   6      115.09      125.77      8.72 o
   8   6   6        6.10        6.65      1.82 o
  -8   7   6      242.52      233.89     22.10 o
  -7   7   6      533.67      530.34     18.33 o
  -6   7   6      177.62      176.77     11.52 o
  -5   7   6     1016.78     1006.01     26.88 o
  -4   7   6       45.45       45.33      3.43 o
  -3   7   6      795.86      776.42     29.65 o
  -2   7   6       74.51       52.02      6.49 o
  -1   7   6      196.60      202.37     12.69 o
   0   7   6        5.29       10.39      3.11 o
   1   7   6      184.35      212.59     12.71 o
   2   7   6       71.35       71.64      4.62 o
   3   7   6      724.58      769.15     27.17 o
   4   7   6       41.46       45.43      3.43 o
   5   7   6      922.66      973.80     23.13 o
   6   7   6      192.78      201.37      9.14 o
   7   7   6      482.18      481.71     17.02 o
   8   7   6      244.81      234.60     13.42 o
  -8   8   6      617.41      554.83     17.00 o
  -7   8   6       83.05       75.31      6.06 o
  -6   8   6      976.18     1015.49     32.98 o
  -5   8   6       43.70       32.27      6.21 o
  -4   8   6      567.11      529.11     14.70 o
  -3   8   6      239.85      219.91      9.92 o
  -2   8   6      106.81      104.63      9.82 o
  -1   8   6      157.66      129.32     10.67 o
   0   8   6       11.72       17.52      3.90 o
   1   8   6      169.02      166.16     11.61 o
   2   8   6      131.56      140.85     10.16 o
   3   8   6      254.16      258.53     22.75 o
   4   8   6      586.08      569.67     16.16 o
   5   8   6       34.49       38.69      4.26 o
   6   8   6      959.95     1009.43     22.38 o
   7   8   6       63.59       60.98      5.55 o
   8   8   6      601.79      527.57     17.03 o
  -7   9   6      355.82      343.54     18.52 o
  -6   9   6      197.31      186.36     10.84 o
  -5   9   6      240.44      242.95     16.77 o
  -4   9   6      352.00      360.83     11.56 o
  -3   9   6      994.46     1000.80     18.29 o
  -2   9   6      388.84      360.92     11.04 o
  -1   9   6      347.51      366.84     19.49 o
   0   9   6      700.18      664.90     27.07 o
   1   9   6      364.86      366.29     18.45 o
   2   9   6      342.00      314.17     13.08 o
   3   9   6      995.10      992.55     21.90 o
   4   9   6      280.80      277.28     11.27 o
   5   9   6      241.58      231.92     10.01 o
   6   9   6      163.01      165.66      7.66 o
   7   9   6      398.67      343.77      8.84 o
  -7  10   6        6.14        3.54      3.72 o
  -6  10   6      135.26      147.64     10.90 o
  -5  10   6      119.28      116.68     11.27 o
  -4  10   6      318.93      346.87     18.13 o
  -3  10   6      535.88      510.54     14.13 o
  -2  10   6      446.56      404.11     12.07 o
  -1  10   6      704.74      666.36     27.93 o
   0  10   6      390.31      380.45     11.41 o
   1  10   6      654.70      623.21     14.39 o
   2  10   6      450.80      413.28     12.52 o
   3  10   6      476.42      457.48     13.98 o
   4  10   6      329.32      349.98     14.94 o
   5  10   6      105.86      101.17      8.32 o
   6  10   6      131.71      130.45      6.21 o
   7  10   6        5.08        4.21      1.38 o
  -6  11   6       30.13       34.32      3.98 o
  -5  11   6      533.57      548.80     24.18 o
  -4  11   6       29.22       34.88      4.33 o
  -3  11   6     2669.05     2654.89     52.42 o
  -2  11   6       38.50       41.95      4.87 o
  -1  11   6     7602.73     7053.83    116.73 o
   0  11   6        3.34        4.90      2.88 o
   1  11   6     7616.53     6941.59     93.64 o
   2  11   6       39.73       35.12      3.71 o
   3  11   6     2689.91     2562.18     42.53 o
   4  11   6       26.69       26.71      4.29 o
   5  11   6      547.37      527.58     17.34 o
   6  11   6       27.83       30.34      3.41 o
  -6  12   6       27.05       23.20      2.77 o
  -5  12   6      155.39      153.33     10.68 o
  -4  12   6      128.21      137.52      7.79 o
  -3  12   6      765.86      747.43     21.65 o
  -2  12   6     1209.75     1258.09     49.54 o
  -1  12   6     2117.74     2108.29     60.53 o
   0  12   6     2047.94     2022.33     42.36 o
   1  12   6     2123.81     2056.41     34.79 o
   2  12   6     1192.94     1172.04     23.46 o
   3  12   6      791.19      773.41     22.65 o
   4  12   6      126.51      121.25     14.25 o
   5  12   6      172.04      160.41      8.17 o
   6  12   6       29.45       27.76      2.22 o
  -5  13   6      107.40      109.46      6.83 o
  -4  13   6        1.30        2.23      1.64 o
  -3  13   6      108.70      111.26      7.23 o
  -2  13   6      131.39      159.44      9.78 o
  -1  13   6       15.06       21.37      4.36 o
   0  13   6      342.61      376.64     14.11 o
   1  13   6       15.58       13.85      2.23 o
   2  13   6      156.93      180.91      9.43 o
   3  13   6       99.28       95.20      9.57 o
   4  13   6        7.32        5.82      3.27 o
   5  13   6       96.24       90.26      7.56 o
  -5  14   6       44.62       36.75      6.54 o
  -4  14   6       58.03       59.01      5.35 o
  -3  14   6      406.51      418.30     12.91 o
  -2  14   6      374.14      384.35     19.19 o
  -1  14   6      356.34      366.52     13.22 o
   0  14   6      724.92      694.95     19.21 o
   1  14   6      338.51      315.60     18.86 o
   2  14   6      377.95      379.03     12.76 o
   3  14   6      384.58      350.68     17.31 o
   4  14   6       54.11       49.81      5.67 o
   5  14   6       48.91       41.61      2.74 o
  -4  15   6      138.50      152.95     15.48 o
  -3  15   6      220.86      216.08     11.21 o
  -2  15   6      226.70      262.30     14.00 o
  -1  15   6      586.73      595.28     23.49 o
   0  15   6       21.11       28.04      4.89 o
   1  15   6      608.60      550.63     14.78 o
   2  15   6      224.82      230.55     11.46 o
   3  15   6      257.87      223.72      8.16 o
   4  15   6      142.96      150.35      9.54 o
  -3  16   6       82.19       80.40      5.09 o
  -2  16   6      124.41      136.86      8.34 o
  -1  16   6      111.87      113.94      8.07 o
   0  16   6        6.73        2.33      2.06 o
   1  16   6      106.93       99.02      6.01 o
   2  16   6      119.27      108.64      6.78 o
   3  16   6       78.82       75.05      5.02 o
   1   0   7       11.05       14.24      2.81 o
   2   0   7      445.28      439.45     16.57 o
   3   0   7       69.62       73.17      6.93 o
   4   0   7     1384.77     1552.88     45.82 o
   5   0   7      176.15      195.70      9.94 o
   6   0   7     1299.02     1416.98     49.02 o
   7   0   7      207.79      219.96     11.52 o
   8   0   7      624.76      637.53     17.31 o
  -8   1   7      665.23      664.70     26.16 o
  -7   1   7       56.14       60.17      5.98 o
  -6   1   7      910.55      928.13     26.91 o
  -5   1   7      173.38      163.72      8.88 o
  -4   1   7      797.17      855.68     29.73 o
  -3   1   7      282.48      279.28      8.73 o
  -2   1   7      843.46      788.53     16.89 o
  -1   1   7      769.71      772.89     16.72 o
   0   1   7     1859.62     1832.36     36.52 o
   1   1   7      787.42      765.29     23.32 o
   2   1   7      879.80      857.52     26.23 o
   3   1   7      295.34      309.43     14.80 o
   4   1   7      815.44      837.16     30.01 o
   5   1   7      168.83      173.42     12.04 o
   6   1   7      940.87     1016.58     39.90 o
   7   1   7       49.68       57.04      6.14 o
   8   1   7      694.77      659.72     17.99 o
  -8   2   7      387.90      408.46     19.21 o
  -7   2   7       35.06       38.63      5.74 o
  -6   2   7      359.09      347.80     14.97 o
  -5   2   7      281.19      268.37      9.66 o
  -4   2   7      280.26      272.69     14.37 o
  -3   2   7      844.68      868.32     37.98 o
  -2   2   7      193.43      198.02      7.35 o
  -1   2   7      553.93      511.17     12.45 o
   0   2   7        0.07        0.56      1.10 o
   1   2   7      576.16      560.38     18.85 o
   2   2   7      204.31      232.08     11.50 o
   3   2   7      838.79      885.48     29.25 o
   4   2   7      301.87      334.81     17.38 o
   5   2   7      273.52      300.52     11.05 o
   6   2   7      375.82      377.30     16.92 o
   7   2   7       35.39       29.72      5.91 o
   8   2   7      402.46      403.71     13.32 o
  -8   3   7       39.78       36.48      3.81 o
  -7   3   7      288.53      312.52     12.82 o
  -6   3   7       99.64      101.70      7.75 o
  -5   3   7      588.74      570.22     14.65 o
  -4   3   7      594.67      610.08     23.13 o
  -3   3   7     1407.03     1372.85     27.18 o
  -2   3   7     2388.54     2481.57     43.90 o
  -1   3   7     7887.07     7980.97    172.87 o
   0   3   7     3904.01     3979.87     86.78 o
   1   3   7     8007.30     8169.65    175.88 o
   2   3   7     2381.06     2509.12     61.70 o
   3   3   7     1494.10     1532.30     43.62 o
   4   3   7      600.12      691.43     26.78 o
   5   3   7      593.03      612.76     16.68 o
   6   3   7      111.43      106.75     16.09 o
   7   3   7      292.72      297.51     18.88 o
   8   3   7       45.50       45.17      6.64 o
  -8   4   7      151.05      158.70     10.75 o
  -7   4   7       27.12       22.26      4.23 o
  -6   4   7      591.22      582.09     16.78 o
  -5   4   7      229.61      234.21     26.94 o
  -4   4   7      767.29      718.29     25.45 o
  -3   4   7      616.56      605.29     15.72 o
  -2   4   7     1752.17     1654.14     31.49 o
  -1   4   7      562.11      567.53     16.96 o
   0   4   7     4221.40     4086.49     91.14 o
   1   4   7      578.00      595.50     19.94 o
   2   4   7     1739.00     1653.41     44.21 o
   3   4   7      620.23      629.82     23.82 o
   4   4   7      827.89      857.29     31.00 o
   5   4   7      223.05      230.17      9.75 o
   6   4   7      616.79      644.71     26.72 o
   7   4   7       26.81       26.03      7.39 o
   8   4   7      149.61      148.53      7.33 o
  -8   5   7       41.83       47.58      5.53 o
  -7   5   7      293.29      309.04     10.98 o
  -6   5   7      146.48      161.96      9.70 o
  -5   5   7      336.70      334.47     14.09 o
  -4   5   7      173.03      144.28     10.46 o
  -3   5   7       34.77       39.70      3.68 o
  -2   5   7      707.54      664.28     32.19 o
  -1   5   7      224.10      193.53      9.63 o
   0   5   7     1583.69     1557.85     29.61 o
   1   5   7      209.36      197.94      9.99 o
   2   5   7      701.45      641.94     22.38 o
   3   5   7       49.79       56.97      6.32 o
   4   5   7      139.46      125.21     10.54 o
   5   5   7      363.37      394.16     11.46 o
   6   5   7      123.72      131.84     10.55 o
   7   5   7      297.54      318.58     14.23 o
   8   5   7       39.16       36.12      3.36 o
  -8   6   7      193.34      190.85     10.39 o
  -7   6   7      307.19      276.64     12.66 o
  -6   6   7      144.06      137.15      7.87 o
  -5   6   7     1263.88     1321.47     46.66 o
  -4   6   7      435.20      431.92     12.48 o
  -3   6   7     2447.47     2386.52     64.41 o
  -2   6   7      655.59      594.51     23.97 o
  -1   6   7     2324.15     2500.82     66.70 o
   0   6   7      222.75      224.11     13.91 o
   1   6   7     2223.01     2458.03     79.51 o
   2   6   7      688.69      710.19     49.23 o
   3   6   7     2409.74     2563.71    156.68 o
   4   6   7      426.98      424.75     11.28 o
   5   6   7     1306.02     1343.34     31.84 o
   6   6   7      128.63      120.07      6.90 o
   7   6   7      316.79      318.81     13.61 o
   8   6   7      189.21      165.48      7.62 o
  -8   7   7       11.87        8.04      2.21 o
  -7   7   7      103.39      109.27     11.61 o
  -6   7   7       94.27       90.89      8.03 o
  -5   7   7      140.12      130.64     12.55 o
  -4   7   7      520.38      514.99     17.35 o
  -3   7   7      273.65      223.97     15.03 o
  -2   7   7      427.42      420.88     20.61 o
  -1   7   7     1135.55     1062.29     36.29 o
   0   7   7       48.78       47.96      6.90 o
   1   7   7     1144.89     1107.84     37.64 o
   2   7   7      441.22      457.55     21.14 o
   3   7   7      272.59      251.74     13.94 o
   4   7   7      507.91      516.77     12.68 o
   5   7   7      139.76      124.60      8.86 o
   6   7   7       98.50       95.12      6.37 o
   7   7   7      100.58       93.45      6.71 o
   8   7   7       14.72       12.46      2.64 o
  -7   8   7       28.64       24.49      3.38 o
  -6   8   7      234.45      237.89     12.59 o
  -5   8   7      177.41      196.90     15.24 o
  -4   8   7      679.40      652.65     29.53 o
  -3   8   7      723.24      703.78     18.16 o
  -2   8   7      904.99      873.15     33.33 o
  -1   8   7      404.65      377.65     20.39 o
   0   8   7      744.37      689.14     28.49 o
   1   8   7      449.72      454.30     21.77 o
   2   8   7      834.63      826.84     30.43 o
   3   8   7      776.07      743.32     22.32 o
   4   8   7      657.17      634.61     18.43 o
   5   8   7      183.03      183.84     10.67 o
   6   8   7      235.77      238.42      9.41 o
   7   8   7       30.73       34.75      5.54 o
  -7   9   7       54.70       53.52      6.86 o
  -6   9   7      632.94      655.65     27.94 o
  -5   9   7      489.13      451.67     23.33 o
  -4   9   7     1516.77     1520.83     42.28 o
  -3   9   7      962.46      918.46     20.15 o
  -2   9   7     4123.56     3936.61     57.70 o
  -1   9   7      504.68      497.48     16.32 o
   0   9   7     6503.48     6645.41    156.91 o
   1   9   7      487.46      475.32     22.71 o
   2   9   7     4045.71     3580.22     80.86 o
   3   9   7      901.26      820.42     19.72 o
   4   9   7     1473.71     1432.69     29.19 o
   5   9   7      456.53      457.32     18.21 o
   6   9   7      610.58      591.52     17.88 o
   7   9   7       63.58       50.35      5.81 o
  -7  10   7      104.30      105.61      6.39 o
  -6  10   7       83.19       72.68      6.20 o
  -5  10   7      131.71      136.13     11.91 o
  -4  10   7       22.04       22.56      3.46 o
  -3  10   7      382.52      367.54     14.76 o
  -2  10   7      296.38      295.68     11.56 o
  -1  10   7      597.48      603.73     18.50 o
   0  10   7      454.03      444.51     12.98 o
   1  10   7      593.63      574.00     12.99 o
   2  10   7      287.50      271.37     11.48 o
   3  10   7      388.77      361.42     12.30 o
   4  10   7       24.65       23.61      3.21 o
   5  10   7      141.69      132.17      8.53 o
   6  10   7       72.33       56.65      4.74 o
   7  10   7      101.80      101.46      7.04 o
  -6  11   7       87.39       83.72      5.75 o
  -5  11   7      386.95      389.14     19.47 o
  -4  11   7        0.52       -0.74      2.34 o
  -3  11   7      480.64      506.12     17.38 o
  -2  11   7       18.69       21.25      5.94 o
  -1  11   7      459.45      477.96     16.94 o
   0  11   7        8.88       11.74      2.79 o
   1  11   7      461.10      467.52     13.58 o
   2  11   7       13.11       13.88      2.67 o
   3  11   7      506.01      498.82     18.36 o
   4  11   7        2.86        6.73      2.87 o
   5  11   7      432.48      407.29     14.50 o
   6  11   7      110.24       99.45      5.62 o
  -6  12   7      126.55      116.67     14.91 o
  -5  12   7      206.68      218.05     10.36 o
  -4  12   7       52.97       57.77      5.00 o
  -3  12   7      414.04      429.93     15.46 o
  -2  12   7       38.21       46.52      5.10 o
  -1  12   7      258.78      263.14     19.22 o
   0  12   7       58.44       62.28      5.88 o
   1  12   7      255.82      253.94      9.54 o
   2  12   7       43.31       47.60      4.24 o
   3  12   7      417.20      401.10     15.53 o
   4  12   7       57.53       59.14      5.41 o
   5  12   7      211.78      208.30      8.94 o
   6  12   7      133.45      122.27      7.42 o
  -5  13   7      201.63      219.41     13.73 o
  -4  13   7      353.04      366.39     11.84 o
  -3  13   7      242.11      250.20     10.72 o
  -2  13   7      205.53      191.90     10.99 o
  -1  13   7       59.87       55.66      5.29 o
   0  13   7      208.57      186.53      9.80 o
   1  13   7       62.99       65.55      4.59 o
   2  13   7      219.36      197.79      7.80 o
   3  13   7      251.73      243.55     10.93 o
   4  13   7      343.12      334.27     17.22 o
   5  13   7      204.15      183.03     10.47 o
  -4  14   7       54.65       65.97      3.74 o
  -3  14   7       87.83       89.47      5.47 o
  -2  14   7       71.51       81.83      6.25 o
  -1  14   7      134.53      142.00      7.95 o
   0  14   7       82.52       84.93      6.13 o
   1  14   7      136.57      140.25      7.59 o
   2  14   7       55.77       57.78      4.77 o
   3  14   7       89.32       85.08      7.88 o
   4  14   7       37.70       41.84      5.05 o
   5  14   7       88.70       73.20      5.04 o
  -4  15   7       35.12       26.62      5.12 o
  -3  15   7       87.93       94.87      6.88 o
  -2  15   7       28.01       24.84      4.38 o
  -1  15   7      241.95      234.50     13.37 o
   0  15   7       27.65       33.07      5.20 o
   1  15   7      245.71      224.15      8.32 o
   2  15   7       32.23       24.05      3.41 o
   3  15   7       71.12       64.12     10.12 o
   4  15   7       33.61       26.60      2.93 o
  -2  16   7      144.00      149.19      8.19 o
  -1  16   7      409.46      450.03     16.94 o
   0  16   7      246.03      263.35     11.80 o
   2  16   7      140.28      135.82      6.79 o
   0   0   8    12573.15    12247.71    259.55 o
   1   0   8     1171.17     1208.28     33.96 o
   2   0   8     5931.10     5556.99    125.30 o
   3   0   8      968.70      924.64     30.45 o
   4   0   8     1478.08     1524.62     46.00 o
   5   0   8       84.18       79.68      8.04 o
   6   0   8       90.75       89.47      7.74 o
   7   0   8        2.55        1.60      2.18 o
   8   0   8       89.40       86.18      5.49 o
  -8   1   8       34.90       32.15      4.16 o
  -7   1   8       22.60       30.53      4.38 o
  -6   1   8      275.19      272.42     13.72 o
  -5   1   8       69.95       70.76      5.03 o
  -4   1   8      733.94      775.55     28.59 o
  -3   1   8      212.04      207.69     12.09 o
  -2   1   8     1502.12     1494.71     28.59 o
  -1   1   8      889.69      885.36     26.71 o
   0   1   8      849.05      825.92     18.05 o
   1   1   8      874.47      912.42     27.76 o
   2   1   8     1479.89     1575.19     43.00 o
   3   1   8      208.26      193.38     11.81 o
   4   1   8      734.59      774.92     29.33 o
   5   1   8       74.81       69.92      5.30 o
   6   1   8      274.92      280.79     19.30 o
   7   1   8       18.03       13.30      3.32 o
   8   1   8       34.51       37.29      3.76 o
  -8   2   8       68.73       72.60      4.99 o
  -7   2   8        4.64        5.83      2.42 o
  -6   2   8       90.60       93.81      7.66 o
  -5   2   8       41.27       42.80      4.02 o
  -4   2   8       54.52       58.88      6.88 o
  -3   2   8       80.32       81.52      4.88 o
  -2   2   8      396.78      446.35     20.53 o
  -1   2   8       90.32      147.37      7.75 o
   0   2   8        2.23        1.20      1.26 o
   1   2   8       34.85       95.36      7.21 o
   2   2   8      382.33      448.17     17.90 o
   3   2   8       32.22       29.05      4.67 o
   4   2   8       59.61       49.77      6.68 o
   5   2   8       36.72       32.91      3.83 o
   6   2   8       84.93       99.19     11.45 o
   7   2   8        3.20       -1.05      2.70 o
   8   2   8       57.93       57.92      4.52 o
  -8   3   8       58.94       69.56      6.93 o
  -7   3   8      230.57      224.67     10.63 o
  -6   3   8      455.56      445.27     16.95 o
  -5   3   8      519.24      495.40     16.04 o
  -4   3   8      877.70      853.04     29.72 o
  -3   3   8      268.21      235.11      8.93 o
  -2   3   8      811.36      761.26     25.82 o
  -1   3   8      492.46      517.64     19.29 o
   0   3   8      242.77      247.05     13.90 o
   1   3   8      483.84      516.73     19.03 o
   2   3   8      824.19      801.76     26.47 o
   3   3   8      297.02      268.01     14.38 o
   4   3   8      891.63      862.59     31.42 o
   5   3   8      547.59      566.72     16.02 o
   6   3   8      462.20      482.32     19.45 o
   7   3   8      237.73      249.16     12.02 o
   8   3   8       58.61       47.92      4.20 o
  -8   4   8       37.80       40.77      5.22 o
  -7   4   8      481.45      518.50     14.54 o
  -6   4   8      161.90      173.66     20.49 o
  -5   4   8      207.91      216.73     11.34 o
  -4   4   8      649.37      604.69     23.46 o
  -3   4   8       17.26       15.69      2.27 o
  -2   4   8     3170.38     3193.72     58.95 o
  -1   4   8      505.79      503.52     14.62 o
   0   4   8     7039.36     7330.31    158.50 o
   1   4   8      511.28      543.09     19.66 o
   2   4   8     3178.04     3191.64     77.35 o
   3   4   8       16.76       20.98      4.27 o
   4   4   8      659.43      639.39     26.16 o
   5   4   8      222.43      224.40     11.36 o
   6   4   8      167.78      173.28     11.07 o
   7   4   8      514.82      568.54     26.65 o
   8   4   8       39.12       31.42      2.98 o
  -8   5   8       72.55       94.02      7.19 o
  -7   5   8      206.65      201.09     13.88 o
  -6   5   8       86.55       87.32      6.95 o
  -5   5   8      412.42      366.65     14.97 o
  -4   5   8      232.65      219.05     14.86 o
  -3   5   8      329.49      334.85     16.67 o
  -2   5   8      522.13      589.95     35.49 o
  -1   5   8      120.34      148.20      7.83 o
   0   5   8     1177.41     1431.56     28.99 o
   1   5   8      140.15      176.40     10.11 o
   2   5   8      586.06      661.76     23.77 o
   3   5   8      334.19      325.45     16.33 o
   4   5   8      253.06      239.27     10.30 o
   5   5   8      408.22      385.35     15.31 o
   6   5   8      100.05      110.99      8.87 o
   7   5   8      218.67      225.24     15.54 o
   8   5   8       98.04       87.74      5.06 o
  -8   6   8      276.63      289.68     12.43 o
  -7   6   8       36.17       30.77      5.24 o
  -6   6   8      491.02      509.19     14.80 o
  -5   6   8      143.45      158.60     16.57 o
  -4   6   8      303.60      295.13     12.24 o
  -3   6   8      112.82      104.53      9.87 o
  -2   6   8      188.63      183.42      8.94 o
  -1   6   8      339.96      381.72     19.85 o
   0   6   8      212.25      232.08     15.76 o
   1   6   8      345.58      395.99     12.75 o
   2   6   8      185.68      190.93     11.32 o
   3   6   8       98.05       93.05      8.37 o
   4   6   8      279.72      295.96      9.23 o
   5   6   8      121.10      127.92      9.35 o
   6   6   8      479.71      528.87     19.48 o
   7   6   8       30.90       28.50      5.34 o
   8   6   8      289.76      262.18     12.07 o
  -8   7   8       71.99       60.60      4.59 o
  -7   7   8      348.18      375.39     17.76 o
  -6   7   8       87.27       88.01      7.62 o
  -5   7   8      941.17      985.36     38.27 o
  -4   7   8      150.77      149.14      8.79 o
  -3   7   8      753.96      720.40     44.12 o
  -2   7   8      443.39      385.92     20.67 o
  -1   7   8      112.18      111.05     10.79 o
   0   7   8       32.58       35.81      6.49 o
   1   7   8       95.84      109.57     11.18 o
   2   7   8      452.45      467.28     23.33 o
   3   7   8      673.53      653.22     23.79 o
   4   7   8      148.75      152.09      6.58 o
   5   7   8      844.42      838.42     35.85 o
   6   7   8       70.73       69.87      5.90 o
   7   7   8      295.98      292.05     16.39 o
   8   7   8       59.94       40.63      3.88 o
  -7   8   8      654.72      615.70     25.03 o
  -6   8   8      291.70      280.77     13.09 o
  -5   8   8      570.34      545.00     26.44 o
  -4   8   8      553.45      494.11     25.45 o
  -3   8   8      737.83      720.02     17.15 o
  -2   8   8      868.94      814.94     18.28 o
  -1   8   8      382.43      381.09     21.55 o
   0   8   8      902.26      932.89     36.82 o
   1   8   8      408.55      435.63     23.43 o
   2   8   8      859.79      774.80     22.89 o
   3   8   8      776.41      741.60     22.64 o
   4   8   8      543.48      509.16     15.48 o
   5   8   8      559.39      543.75     19.09 o
   6   8   8      278.47      264.20     12.93 o
   7   8   8      607.21      579.17     22.82 o
  -7   9   8      121.74      113.10      7.65 o
  -6   9   8      435.04      425.62     21.91 o
  -5   9   8       42.70       39.60      6.81 o
  -4   9   8      343.27      351.57     13.63 o
  -3   9   8      631.16      648.56     19.83 o
  -2   9   8      187.72      178.56      8.02 o
  -1   9   8      302.59      306.71     10.61 o
   0   9   8      448.32      448.88     15.08 o
   1   9   8      306.50      298.42     11.84 o
   2   9   8      149.70      134.79      7.00 o
   3   9   8      646.16      611.21     16.71 o
   4   9   8      352.74      339.65     12.28 o
   5   9   8       47.15       36.66      4.80 o
   6   9   8      472.48      447.21     18.84 o
   7   9   8      111.92       97.70      7.41 o
  -7  10   8       16.06       10.98      2.07 o
  -6  10   8      119.21      124.93      7.50 o
  -5  10   8       76.34       84.34      9.26 o
  -4  10   8      250.37      273.60     11.82 o
  -3  10   8      388.34      384.28     14.79 o
  -2  10   8       42.51       42.84      4.94 o
  -1  10   8      263.82      239.33      9.61 o
   0  10   8       47.48       48.49      3.76 o
   1  10   8      212.01      190.52      7.27 o
   2  10   8       67.32       58.29      4.76 o
   3  10   8      331.47      284.60     15.25 o
   4  10   8      268.29      278.58     10.87 o
   5  10   8       64.17       56.12      5.48 o
   6  10   8      134.06      129.34      6.87 o
   7  10   8       18.69       12.98      2.39 o
  -6  11   8      100.83       93.82      5.57 o
  -5  11   8       99.91      105.09      7.56 o
  -4  11   8       30.88       29.98      3.85 o
  -3  11   8      990.47     1008.62     26.41 o
  -2  11   8       55.44       49.76      9.40 o
  -1  11   8     3797.99     3594.03     66.99 o
   0  11   8        0.60        0.47      1.73 o
   1  11   8     3834.02     3579.28     54.69 o
   2  11   8       51.32       55.56      4.61 o
   3  11   8     1033.14      976.84     27.44 o
   4  11   8       21.34       17.95      6.57 o
   5  11   8      112.37       98.13      6.51 o
   6  11   8       97.96       83.22      4.76 o
  -5  12   8      442.43      478.25     15.39 o
  -4  12   8      322.58      369.57     17.54 o
  -3  12   8      410.81      412.49     14.94 o
  -2  12   8      198.21      210.03     10.72 o
  -1  12   8       15.83       13.46      3.31 o
   0  12   8       61.59       54.41      5.87 o
   1  12   8       29.87       20.61      2.92 o
   2  12   8      237.83      226.52      9.01 o
   3  12   8      413.81      376.03     14.95 o
   4  12   8      344.78      352.29     18.95 o
   5  12   8      435.34      390.16     12.03 o
   6  12   8       44.91       37.33      3.57 o
  -5  13   8       88.97       89.66     11.90 o
  -4  13   8       44.04       43.36      3.73 o
  -3  13   8       21.67       23.52      3.42 o
  -2  13   8       37.32       41.72      4.73 o
  -1  13   8       13.15       10.99      3.74 o
   0  13   8       17.18       24.82      6.18 o
   1  13   8       10.12        8.78      2.12 o
   2  13   8       25.27       18.67      2.61 o
   3  13   8       15.95       15.24      3.79 o
   4  13   8       45.38       47.11      5.87 o
   5  13   8       86.60       75.01      6.18 o
  -4  14   8      245.47      244.80      7.26 o
  -3  14   8      305.26      324.84     10.73 o
  -2  14   8      190.84      209.45     11.01 o
  -1  14   8      233.57      246.47     15.96 o
   0  14   8       63.37       62.56      6.03 o
   1  14   8      219.70      207.43      9.28 o
   2  14   8      172.74      179.48     19.70 o
   3  14   8      302.26      277.59     14.30 o
   4  14   8      238.44      223.15     11.22 o
  -3  15   8       75.96       86.55      6.08 o
  -2  15   8       29.73       35.37      3.18 o
  -1  15   8        4.36        4.78      2.75 o
   0  15   8        1.46        0.44      1.39 o
   1  15   8        5.64        0.34      1.37 o
   2  15   8       29.34       26.69      3.41 o
   3  15   8       84.38       73.48      8.35 o
  -2  16   8      280.80      292.53     11.17 o
  -1  16   8      114.78      109.26      6.98 o
   0  16   8      212.11      208.24      9.64 o
   1   0   9        8.35        6.97      1.98 o
   2   0   9      101.05      102.40      8.28 o
   3   0   9       10.23        5.44      2.23 o
   4   0   9       12.42       10.93      3.74 o
   5   0   9       33.65       26.37      3.87 o
   6   0   9       15.70       16.26      3.72 o
   7   0   9       47.11       53.55      5.46 o
   8   0   9       16.85       17.64      1.81 o
  -8   1   9      188.40      177.12      5.73 o
  -7   1   9       52.56       44.54      5.05 o
  -6   1   9      722.56      693.74     22.31 o
  -5   1   9      129.55      132.07      7.04 o
  -4   1   9      980.49      946.05     33.66 o
  -3   1   9      427.73      418.60     18.97 o
  -2   1   9      377.33      354.35     12.27 o
  -1   1   9      258.74      284.35     13.46 o
   0   1   9       23.21       37.73      3.31 o
   1   1   9      251.30      278.46     13.39 o
   2   1   9      364.03      337.34     15.92 o
   3   1   9      387.92      372.30     17.83 o
   4   1   9      976.32      908.66     33.06 o
   5   1   9      110.70      107.84      7.80 o
   6   1   9      722.60      712.49     22.93 o
   7   1   9       62.76       56.81      5.62 o
   8   1   9      192.55      181.60      7.47 o
  -8   2   9      385.12      355.37     43.97 o
  -7   2   9      434.92      451.99     24.89 o
  -6   2   9      747.05      741.41     25.92 o
  -5   2   9      533.78      526.49     14.59 o
  -4   2   9      592.58      576.17     24.23 o
  -3   2   9      364.57      325.78     11.97 o
  -2   2   9      165.22      145.48      7.27 o
  -1   2   9      180.58      147.80      9.49 o
   0   2   9        2.95        1.37      1.41 o
   1   2   9      196.28      177.36     10.50 o
   2   2   9      168.49      177.48     11.20 o
   3   2   9      322.60      272.40     15.01 o
   4   2   9      605.95      590.80     25.11 o
   5   2   9      496.51      518.97     18.13 o
   6   2   9      762.52      765.65     25.19 o
   7   2   9      428.67      446.02     16.00 o
   8   2   9      398.64      353.55     10.79 o
  -8   3   9       84.82       92.85      7.05 o
  -7   3   9       56.51       55.71      5.22 o
  -6   3   9      249.38      261.59     12.65 o
  -5   3   9      208.21      200.91     11.04 o
  -4   3   9      369.68      345.29     17.69 o
  -3   3   9      236.34      223.01      9.00 o
  -2   3   9      224.15      220.89      9.05 o
  -1   3   9       40.68       41.62      4.98 o
   0   3   9       63.52       57.77      4.17 o
   1   3   9       35.43       32.32      4.55 o
   2   3   9      235.71      255.32     13.80 o
   3   3   9      271.16      281.10     15.27 o
   4   3   9      385.93      374.95     19.45 o
   5   3   9      239.77      251.53     23.47 o
   6   3   9      265.91      289.60     20.09 o
   7   3   9       49.99       46.46      8.03 o
   8   3   9       92.28       78.43      5.91 o
  -8   4   9       15.06       17.78      3.17 o
  -7   4   9       58.33       60.07      5.12 o
  -6   4   9      276.87      297.26     10.77 o
  -5   4   9       97.33       98.58      7.67 o
  -4   4   9     1041.70      980.14     46.30 o
  -3   4   9       85.41       75.00      5.21 o
  -2   4   9      446.94      320.69     12.52 o
  -1   4   9        5.03       -0.21      2.07 o
   0   4   9       31.02       14.74      3.14 o
   1   4   9        8.72        9.59      2.83 o
   2   4   9      452.80      341.87     16.38 o
   3   4   9       89.91       90.01      8.38 o
   4   4   9     1030.40     1006.26     21.86 o
   5   4   9       97.72       88.90     10.98 o
   6   4   9      274.19      298.44     20.20 o
   7   4   9       56.25       55.31      5.07 o
   8   4   9       14.39       11.93      2.94 o
  -8   5   9       83.71       88.01      6.35 o
  -7   5   9      108.86      135.10     10.86 o
  -6   5   9      230.70      221.35     11.06 o
  -5   5   9      411.68      424.66     17.40 o
  -4   5   9      541.29      543.85     17.68 o
  -3   5   9      539.22      524.52     31.91 o
  -2   5   9     1332.01     1391.52     31.14 o
  -1   5   9      630.82      667.25     44.28 o
   0   5   9     2169.49     2187.69    173.91 o
   1   5   9      648.56      721.28     24.57 o
   2   5   9     1275.60     1347.69     40.43 o
   3   5   9      572.23      593.76     24.13 o
   4   5   9      498.96      479.53     12.37 o
   5   5   9      428.45      423.91     23.88 o
   6   5   9      212.21      219.46     17.01 o
   7   5   9      111.68      115.43     10.89 o
   8   5   9       78.52       74.49      6.16 o
  -8   6   9       19.73       22.07      2.85 o
  -7   6   9      163.74      159.96     11.16 o
  -6   6   9      211.28      222.25     10.75 o
  -5   6   9      958.03      978.21     37.89 o
  -4   6   9      953.05      969.24     36.93 o
  -3   6   9     3038.72     2818.25     82.70 o
  -2   6   9     1167.88     1138.15     55.26 o
  -1   6   9     5313.22     4886.27    122.04 o
   0   6   9      599.39      529.23     26.78 o
   1   6   9     5326.67     4876.21    427.75 o
   2   6   9     1101.39     1133.57     35.54 o
   3   6   9     3039.28     2960.24     54.52 o
   4   6   9      910.80      888.48     27.61 o
   5   6   9      931.43      897.56     49.49 o
   6   6   9      200.86      213.65     16.37 o
   7   6   9      157.60      143.23     11.40 o
   8   6   9       18.69       13.67      2.61 o
  -7   7   9       40.64       43.16      5.69 o
  -6   7   9      482.41      493.34     17.11 o
  -5   7   9      187.02      202.68     11.78 o
  -4   7   9       17.91       11.04      4.28 o
  -3   7   9      182.97      180.10      7.59 o
  -2   7   9      187.21      175.33     14.28 o
  -1   7   9       19.20       19.13      4.92 o
   0   7   9        5.15        2.54      3.71 o
   1   7   9       17.03       22.83      5.95 o
   2   7   9      193.24      165.12     14.60 o
   3   7   9      178.44      167.19      8.17 o
   4   7   9       28.17       21.15      3.74 o
   5   7   9      187.09      180.46     12.10 o
   6   7   9      474.50      437.30     28.17 o
   7   7   9       43.03       42.57      6.05 o
  -7   8   9      273.69      270.72     12.95 o
  -6   8   9       64.36       72.91      6.34 o
  -5   8   9       26.44       22.55      3.08 o
  -4   8   9      256.63      260.95     17.93 o
  -3   8   9      296.39      270.99      9.98 o
  -2   8   9     1040.85     1034.90     21.95 o
  -1   8   9      236.12      233.02      9.15 o
   0   8   9     1547.74     1499.02     53.29 o
   1   8   9      229.34      220.69      7.80 o
   2   8   9     1101.58     1030.81     19.32 o
   3   8   9      294.09      264.22     10.49 o
   4   8   9      264.31      261.40     11.48 o
   5   8   9       29.13       18.92      6.19 o
   6   8   9       47.82       48.75      4.74 o
   7   8   9      263.96      241.66     12.88 o
  -7   9   9       57.31       56.50      4.88 o
  -6   9   9      116.97      128.87      7.67 o
  -5   9   9      103.08      102.78      6.86 o
  -4   9   9      215.19      204.11     15.61 o
  -3   9   9       49.86       57.43      5.54 o
  -2   9   9       57.74       50.18      4.40 o
  -1   9   9        6.38        9.36      2.24 o
   0   9   9       70.91       72.43      4.55 o
   1   9   9        4.73        4.63      1.57 o
   2   9   9       59.33       42.22      4.07 o
   3   9   9       39.78       35.14      4.92 o
   4   9   9      193.71      181.12      8.98 o
   5   9   9       84.32       79.88      6.64 o
   6   9   9      100.81       89.86      6.74 o
   7   9   9       45.88       38.43      4.24 o
  -6  10   9       78.37       74.39      5.44 o
  -5  10   9      317.14      331.36     14.13 o
  -4  10   9       14.09       16.55      4.19 o
  -3  10   9       57.44       50.59      5.65 o
  -2  10   9       48.07       45.52      5.77 o
  -1  10   9       37.79       38.09      5.56 o
   0  10   9        6.20       13.41      2.66 o
   1  10   9       17.55       23.15      3.33 o
   2  10   9       65.69       56.13      4.96 o
   3  10   9       41.49       41.41      5.54 o
   4  10   9       15.33       15.01      2.80 o
   5  10   9      321.14      289.60     12.00 o
   6  10   9       79.75       63.87      9.69 o
  -6  11   9       23.33       26.88      3.60 o
  -5  11   9      687.66      724.46     20.66 o
  -4  11   9      362.09      411.28     14.11 o
  -3  11   9      465.51      494.26     16.95 o
  -2  11   9      373.45      390.07     15.26 o
  -1  11   9      549.91      551.95     18.71 o
   0  11   9        0.07        1.07      2.14 o
   1  11   9      585.41      562.04     15.62 o
   2  11   9      392.04      376.28     12.29 o
   3  11   9      527.90      508.27     18.61 o
   4  11   9      383.94      368.22     16.49 o
   5  11   9      715.75      667.06     29.55 o
   6  11   9       28.06       22.98      2.23 o
  -5  12   9       53.33       60.89      4.76 o
  -4  12   9       96.05      120.36     11.80 o
  -3  12   9       19.26       20.43      3.60 o
  -2  12   9       69.61       81.66      6.47 o
  -1  12   9        7.19        9.27      3.06 o
   0  12   9       32.01       45.56      5.18 o
   1  12   9        5.92        9.49      2.37 o
   2  12   9       75.71       78.06      5.26 o
   3  12   9       20.34       20.92      3.79 o
   4  12   9       98.94       94.32      9.21 o
   5  12   9       64.99       59.74      6.16 o
  -5  13   9       72.04       69.58      4.68 o
  -4  13   9      473.85      521.93     13.47 o
  -3  13   9       82.32       94.90      6.16 o
  -2  13   9      168.61      161.60      8.66 o
  -1  13   9        9.27        8.39      2.94 o
   0  13   9       17.97       17.22      3.38 o
   1  13   9        7.68        4.25      2.16 o
   2  13   9      170.43      152.51      6.64 o
   3  13   9       79.69       75.55      5.84 o
   4  13   9      483.62      426.03     18.31 o
   5  13   9       71.17       60.28      4.94 o
  -4  14   9      149.82      158.79     10.79 o
  -3  14   9        8.21       11.39      2.21 o
  -2  14   9       58.07       53.96      4.53 o
  -1  14   9       56.85       52.95      6.38 o
   0  14   9      191.89      164.43      8.27 o
   1  14   9       55.23       41.10      4.05 o
   2  14   9       43.68       34.41      3.62 o
   3  14   9        6.96        7.33      2.75 o
   4  14   9      143.36      127.65      7.61 o
  -3  15   9      116.98      111.07      6.14 o
  -2  15   9        2.41        1.20      1.34 o
  -1  15   9      108.24      114.47      5.81 o
   0  15   9        0.17        3.86      1.63 o
   1  15   9      101.02       89.01      6.86 o
   2  15   9        1.11        3.87      1.48 o
   3  15   9      109.97       99.53      6.01 o
  -1  16   9      719.66      695.89     20.21 o
   1   0  10        3.81        4.05      2.55 o
   2   0  10    12325.52    12178.14    263.70 o
   3   0  10      147.98      138.05     10.91 o
   4   0  10     3040.82     3065.68     90.48 o
   5   0  10      175.73      157.61     14.51 o
   6   0  10      207.46      213.32     11.32 o
   7   0  10       38.76       29.06      6.40 o
   8   0  10        1.18        3.52      2.01 o
  -8   1  10       50.99       43.77      4.61 o
  -7   1  10       91.02      100.48      5.32 o
  -6   1  10      137.29      151.41     14.56 o
  -5   1  10       47.77       49.64      5.43 o
  -4   1  10      227.92      229.89     11.10 o
  -3   1  10      505.05      476.53     21.70 o
  -2   1  10      961.81      980.22     29.97 o
  -1   1  10      662.76      639.67     23.32 o
   0   1  10     1681.27     1738.44     33.52 o
   1   1  10      728.28      704.36     24.98 o
   2   1  10      952.71     1020.21     33.70 o
   3   1  10      579.30      583.78     24.55 o
   4   1  10      236.57      239.77     12.57 o
   5   1  10       59.70       52.73      8.26 o
   6   1  10      141.46      142.94     11.00 o
   7   1  10       89.77       85.25      7.05 o
   8   1  10       51.23       41.63      3.05 o
  -8   2  10       83.20       68.93      4.14 o
  -7   2  10      155.41      155.81      6.75 o
  -6   2  10       33.77       35.21      4.72 o
  -5   2  10      703.02      676.13     21.48 o
  -4   2  10       10.12        5.90      2.87 o
  -3   2  10      665.26      605.30     24.44 o
  -2   2  10       46.98       46.37      4.12 o
  -1   2  10       41.14       83.52      7.47 o
   0   2  10       81.80       96.28      6.21 o
   1   2  10       36.09       80.00      7.28 o
   2   2  10       49.15       52.76      6.44 o
   3   2  10      649.70      627.02     25.54 o
   4   2  10       12.69       13.21      2.96 o
   5   2  10      677.48      669.99     31.96 o
   6   2  10       25.99       21.12      5.74 o
   7   2  10      150.92      137.81      7.89 o
   8   2  10       76.99       66.41      6.11 o
  -8   3  10       29.25       30.64      3.41 o
  -7   3  10      268.30      271.77     19.49 o
  -6   3  10      212.09      221.91      9.15 o
  -5   3  10      448.42      446.38     13.47 o
  -4   3  10      442.49      420.47     14.37 o
  -3   3  10      624.35      567.25     16.07 o
  -2   3  10      249.10      207.70      9.13 o
  -1   3  10      226.97      223.68     12.86 o
   0   3  10       26.23       22.74      2.95 o
   1   3  10      185.34      184.09     11.31 o
   2   3  10      251.94      248.26     14.28 o
   3   3  10      588.11      584.25     24.57 o
   4   3  10      437.36      416.91     15.57 o
   5   3  10      436.49      424.68     24.77 o
   6   3  10      209.47      225.52     17.47 o
   7   3  10      259.81      258.92     16.77 o
   8   3  10       35.09       27.99      3.99 o
  -8   4  10      142.88      146.95      7.54 o
  -7   4  10      232.56      241.38     18.70 o
  -6   4  10      813.01      856.60     19.54 o
  -5   4  10      140.02      149.10      7.57 o
  -4   4  10     2126.07     2125.79     42.24 o
  -3   4  10       80.31       78.33      5.61 o
  -2   4  10     2669.77     2496.71     47.31 o
  -1   4  10      114.55      107.24      6.96 o
   0   4  10     2319.49     2348.64     59.34 o
   1   4  10      115.65      114.67      8.78 o
   2   4  10     2684.24     2694.79     70.35 o
   3   4  10       85.24       94.72      9.02 o
   4   4  10     2076.72     2010.37     37.02 o
   5   4  10      161.63      170.06     15.32 o
   6   4  10      771.98      779.65     34.27 o
   7   4  10      248.92      260.16     16.39 o
   8   4  10      135.80      117.92      7.65 o
  -7   5  10      443.48      455.75     27.85 o
  -6   5  10      553.50      571.92     18.56 o
  -5   5  10      715.30      745.01     22.84 o
  -4   5  10      715.53      713.96     30.05 o
  -3   5  10      443.74      428.33     11.77 o
  -2   5  10      263.39      219.08     14.37 o
  -1   5  10       69.70       63.78     13.92 o
   0   5  10       51.71       51.71      4.51 o
   1   5  10       67.66       61.56      6.36 o
   2   5  10      293.55      300.57     16.04 o
   3   5  10      450.46      449.74     13.00 o
   4   5  10      789.16      745.44     20.04 o
   5   5  10      705.50      649.53     24.93 o
   6   5  10      611.93      638.87     29.96 o
   7   5  10      417.38      436.75     21.04 o
   8   5  10      160.83      137.05      7.58 o
  -7   6  10      271.94      292.49     14.80 o
  -6   6  10      148.75      135.85     15.22 o
  -5   6  10      292.38      278.55     12.93 o
  -4   6  10       49.10       38.57      6.57 o
  -3   6  10      225.45      192.66     10.05 o
  -2   6  10       54.61       54.34     12.72 o
  -1   6  10      259.39      199.64     16.40 o
   0   6  10        9.20        8.33      4.35 o
   1   6  10      243.29      174.65     16.50 o
   2   6  10       50.24       56.07      6.71 o
   3   6  10      198.23      173.06      6.81 o
   4   6  10       41.89       37.30      4.23 o
   5   6  10      277.68      260.05     12.63 o
   6   6  10      135.27      130.56     12.42 o
   7   6  10      271.88      251.63     14.50 o
  -7   7  10      373.79      389.14     16.46 o
  -6   7  10       63.12       68.54      5.56 o
  -5   7  10      868.96      870.41     24.56 o
  -4   7  10      116.97      115.08     11.66 o
  -3   7  10      939.67      888.49     28.83 o
  -2   7  10      105.16      109.29      6.51 o
  -1   7  10     1380.69     1206.29     46.90 o
   0   7  10      310.58      254.86     20.51 o
   1   7  10     1333.70     1046.00     44.23 o
   2   7  10       94.59       94.75      6.81 o
   3   7  10      899.94      834.82     20.18 o
   4   7  10      131.56      119.73      7.23 o
   5   7  10      868.32      794.14     23.75 o
   6   7  10       70.48       67.64      5.43 o
   7   7  10      371.11      349.72     16.32 o
  -7   8  10      431.18      453.13     16.66 o
  -6   8  10      137.05      144.70     10.91 o
  -5   8  10      894.49      932.55     24.96 o
  -4   8  10      383.73      390.12     21.91 o
  -3   8  10     1580.47     1598.22     35.70 o
  -2   8  10     1237.60     1267.90     29.80 o
  -1   8  10      955.63      895.92     42.80 o
   0   8  10     1792.69     1642.16     69.52 o
   1   8  10      939.49      865.00     16.97 o
   2   8  10     1285.20     1206.58     24.30 o
   3   8  10     1556.36     1478.57     38.69 o
   4   8  10      412.63      424.73     14.01 o
   5   8  10      905.23      879.57     24.74 o
   6   8  10      150.82      147.80      7.57 o
   7   8  10      452.92      427.60     16.68 o
  -7   9  10       11.52        9.53      1.97 o
  -6   9  10      480.19      511.70     20.86 o
  -5   9  10       27.16       25.69      3.18 o
  -4   9  10      657.97      679.16     30.04 o
  -3   9  10        3.97        3.35      2.32 o
  -2   9  10      309.76      281.65     12.59 o
  -1   9  10       18.34       13.87      2.55 o
   0   9  10       20.87       24.49      3.06 o
   1   9  10       20.48       18.91      2.64 o
   2   9  10      354.57      312.32     11.31 o
   3   9  10        5.18        6.94      2.79 o
   4   9  10      719.23      678.63     17.87 o
   5   9  10       28.92       26.99      3.87 o
   6   9  10      497.81      448.39     20.26 o
  -6  10  10       46.90       53.32      5.50 o
  -5  10  10       66.65       67.15      5.90 o
  -4  10  10      217.12      213.14      9.78 o
  -3  10  10      324.52      331.37     13.50 o
  -2  10  10      663.32      668.93     20.82 o
  -1  10  10      277.80      242.02     11.85 o
   0  10  10      171.34      147.43      7.59 o
   1  10  10      315.84      281.39     10.77 o
   2  10  10      587.65      553.40     15.65 o
   3  10  10      360.60      338.48     16.67 o
   4  10  10      186.62      168.38     10.56 o
   5  10  10       66.39       59.76      5.02 o
   6  10  10       67.79       68.66      4.16 o
  -6  11  10        0.88       -1.38      1.38 o
  -5  11  10       26.03       26.71      3.52 o
  -4  11  10       92.84       91.12      6.07 o
  -3  11  10      130.59      134.41      8.21 o
  -2  11  10      106.44      102.34     10.01 o
  -1  11  10     1285.80     1257.09     31.18 o
   0  11  10        9.90       12.31      2.49 o
   1  11  10     1265.25     1182.26     27.91 o
   2  11  10      107.61       87.94      6.91 o
   3  11  10      117.82       97.30     13.28 o
   4  11  10       96.86       81.71      9.18 o
   5  11  10       37.31       35.99      3.36 o
  -5  12  10      169.01      176.17      9.52 o
  -4  12  10       76.96       88.50      5.35 o
  -3  12  10      567.00      597.57     17.77 o
  -2  12  10      638.38      685.48     20.31 o
  -1  12  10      908.85      929.43     25.11 o
   0  12  10     1105.56     1083.80     22.44 o
   1  12  10      917.37      886.56     19.90 o
   2  12  10      672.77      640.36     32.50 o
   3  12  10      583.69      553.86     33.73 o
   4  12  10       88.29       96.12      8.84 o
   5  12  10      173.32      139.00      8.66 o
  -4  13  10       13.79       14.12      1.68 o
  -3  13  10       22.91       25.88      3.30 o
  -2  13  10      904.20      979.78     24.09 o
  -1  13  10       45.90       42.40      4.67 o
   0  13  10     2466.61     2649.80     50.84 o
   1  13  10       40.94       41.06      3.80 o
   2  13  10      928.62      926.36     57.81 o
   3  13  10       16.22       12.09      3.54 o
   4  13  10       21.34       17.47      3.32 o
  -3  14  10      652.41      728.06     16.30 o
  -2  14  10      792.00      890.44     20.66 o
  -1  14  10      723.01      795.83     19.97 o
   0  14  10     1078.06     1155.11     25.85 o
   1  14  10      747.25      759.63     19.23 o
   2  14  10      774.85      761.17     40.82 o
   3  14  10      680.08      615.68     21.11 o
   4  14  10      267.02      218.55      9.14 o
  -2  15  10       47.62       48.84      4.82 o
  -1  15  10      199.92      206.50     12.49 o
   0  15  10       36.85       38.09      3.27 o
   1  15  10      195.83      190.21      9.89 o
   2  15  10       50.52       34.63      3.14 o
   1   0  11       30.77       35.19      5.29 o
   2   0  11       72.48       56.79      6.62 o
   3   0  11       16.31       17.37      4.55 o
   4   0  11      118.58      112.62      7.93 o
   5   0  11        4.35        7.54      4.48 o
   6   0  11      148.73      134.92     13.71 o
   7   0  11      195.62      196.70      8.84 o
   8   0  11      147.82      127.55      7.58 o
  -8   1  11      110.85       83.40      5.76 o
  -7   1  11      114.89      122.33      6.91 o
  -6   1  11      522.64      533.83     14.11 o
  -5   1  11      213.65      223.31     17.32 o
  -4   1  11     1080.39     1141.09     29.25 o
  -3   1  11      224.57      228.82     14.69 o
  -2   1  11      747.13      761.92     23.11 o
  -1   1  11      230.65      285.59     14.84 o
   0   1  11      195.79      249.69      9.76 o
   1   1  11      216.73      247.82     14.01 o
   2   1  11      736.82      778.82     28.87 o
   3   1  11      202.98      192.95     13.73 o
   4   1  11     1068.53     1083.06     32.83 o
   5   1  11      185.18      173.50     15.52 o
   6   1  11      529.80      568.90     28.70 o
   7   1  11       90.77       87.66      9.46 o
   8   1  11      117.47       99.48      6.76 o
  -7   2  11       70.12       82.49      5.65 o
  -6   2  11      462.80      491.26     19.14 o
  -5   2  11      146.54      137.40      8.71 o
  -4   2  11      922.14      836.12     31.59 o
  -3   2  11      460.06      426.87     20.28 o
  -2   2  11     1409.76     1315.17     56.89 o
  -1   2  11      855.51      914.47     30.89 o
   0   2  11       34.14       27.82      3.22 o
   1   2  11      872.60      988.88     33.09 o
   2   2  11     1362.68     1374.09     42.88 o
   3   2  11      487.19      520.34     23.76 o
   4   2  11      886.74      873.42     24.61 o
   5   2  11      151.53      150.81     14.36 o
   6   2  11      489.54      499.91     26.65 o
   7   2  11       70.74       66.54      8.26 o
   8   2  11      412.68      350.54     13.94 o
  -7   3  11      218.87      212.59     20.17 o
  -6   3  11      166.65      182.85      7.90 o
  -5   3  11      280.59      263.31     14.37 o
  -4   3  11      279.73      274.83     11.37 o
  -3   3  11       62.74       54.96      6.82 o
  -2   3  11       48.35       47.54      6.04 o
  -1   3  11       21.40       20.14      4.10 o
   0   3  11       39.67       29.91      4.70 o
   1   3  11       10.97        1.45      2.17 o
   2   3  11       66.92       67.89      7.64 o
   3   3  11       65.61       45.21      6.63 o
   4   3  11      297.42      300.84     13.28 o
   5   3  11      290.73      255.76     18.84 o
   6   3  11      172.38      180.47     15.19 o
   7   3  11      216.47      206.72     14.23 o
   8   3  11       53.36       47.87      4.51 o
  -7   4  11      126.87      128.15      6.76 o
  -6   4  11       23.05       30.70      4.25 o
  -5   4  11       44.66       51.31      5.47 o
  -4   4  11      100.00       69.50      8.44 o
  -3   4  11       43.85       35.05      2.65 o
  -2   4  11     1230.25     1067.56     26.06 o
  -1   4  11      297.18      306.97     12.60 o
   0   4  11     2821.67     2862.71     71.55 o
   1   4  11      319.08      353.00     17.13 o
   2   4  11     1270.80     1206.79     39.22 o
   3   4  11       61.02       61.64      4.04 o
   4   4  11      123.42      101.40      6.13 o
   5   4  11       59.68       45.23      8.03 o
   6   4  11       17.77       13.28      4.93 o
   7   4  11      131.87      127.52     10.73 o
   8   4  11       33.22       23.41      2.90 o
  -7   5  11      127.41      125.18     11.34 o
  -6   5  11      508.90      510.51     16.95 o
  -5   5  11      162.98      152.03      9.49 o
  -4   5  11      404.45      353.70     19.99 o
  -3   5  11      519.58      496.54     17.68 o
  -2   5  11     1940.77     1792.76    139.44 o
  -1   5  11     1061.41      931.84     38.94 o
   0   5  11     5213.61     4470.57    119.57 o
   1   5  11     1064.92     1115.48     35.34 o
   2   5  11     1951.43     1950.08     55.27 o
   3   5  11      533.86      531.00     12.73 o
   4   5  11      481.55      435.38     14.12 o
   5   5  11      175.14      165.45      9.77 o
   6   5  11      557.89      542.48     26.55 o
   7   5  11      123.69      113.87      9.67 o
  -7   6  11      104.58      117.72      8.27 o
  -6   6  11       89.69       87.59      6.36 o
  -5   6  11      474.77      504.91     17.83 o
  -4   6  11      609.56      628.73     28.21 o
  -3   6  11     1010.89      913.64    108.60 o
  -2   6  11      802.11      829.72     17.88 o
  -1   6  11     1270.90     1162.32     46.29 o
   0   6  11       93.44       76.39     11.23 o
   1   6  11     1281.30      919.31     41.74 o
   2   6  11      749.78      740.24     18.64 o
   3   6  11     1021.66      971.79     18.65 o
   4   6  11      580.69      552.34     16.25 o
   5   6  11      469.50      434.54     16.47 o
   6   6  11       90.46       82.26      9.36 o
   7   6  11      102.76      102.54      8.34 o
  -7   7  11       47.37       57.46      5.38 o
  -6   7  11      219.57      225.48      9.77 o
  -5   7  11        8.19        9.55      3.13 o
  -4   7  11      846.28      842.44     34.22 o
  -3   7  11        7.49        9.60      2.43 o
  -2   7  11      818.94      799.64     18.14 o
  -1   7  11        3.42        1.21      1.57 o
   0   7  11        2.08        0.45      1.89 o
   1   7  11       13.07       10.95      2.30 o
   2   7  11      758.49      741.79     22.36 o
   3   7  11       23.51       18.13      3.80 o
   4   7  11      791.24      774.60     19.80 o
   5   7  11        9.64        4.96      2.45 o
   6   7  11      198.60      178.98      8.61 o
   7   7  11       44.59       39.44      4.67 o
  -7   8  11      189.99      190.39      8.79 o
  -6   8  11      123.75      123.85     14.50 o
  -5   8  11      168.87      166.85     19.50 o
  -4   8  11      986.50     1032.60     38.89 o
  -3   8  11      239.71      252.17     11.54 o
  -2   8  11     1785.68     1703.90     37.77 o
  -1   8  11      440.11      386.69     11.34 o
   0   8  11     1593.58     1419.22     27.16 o
   1   8  11      449.83      415.99     11.29 o
   2   8  11     1799.86     1635.79     31.10 o
   3   8  11      252.86      241.62     12.98 o
   4   8  11      949.53      955.94     24.76 o
   5   8  11      179.11      169.64      9.91 o
   6   8  11       98.60       88.60      5.31 o
   7   8  11      187.80      156.85      7.92 o
  -6   9  11        2.00       -0.16      2.03 o
  -5   9  11      111.15      104.93      6.81 o
  -4   9  11       22.99       19.79      5.26 o
  -3   9  11       65.72       66.09      5.92 o
  -2   9  11      467.91      457.61     16.62 o
  -1   9  11        5.54        2.97      1.57 o
   0   9  11     1011.86      937.96     21.53 o
   1   9  11        6.92        7.38      2.12 o
   2   9  11      476.60      420.79     13.61 o
   3   9  11       77.51       58.46      6.29 o
   4   9  11       27.12       19.30      2.98 o
   5   9  11      124.75      112.13      7.02 o
   6   9  11        0.58       -0.59      1.10 o
  -6  10  11      179.94      192.52      9.64 o
  -5  10  11      193.74      207.71     14.53 o
  -4  10  11      232.22      251.88     16.13 o
  -3  10  11      292.26      315.70     12.90 o
  -2  10  11       15.82       13.10      3.22 o
  -1  10  11      422.24      422.04     16.05 o
   0  10  11      129.05      119.20      6.90 o
   1  10  11      425.41      405.03     13.21 o
   2  10  11       10.93       11.35      3.29 o
   3  10  11      314.03      301.01     21.26 o
   4  10  11      241.79      253.54     16.88 o
   5  10  11      234.02      237.87     11.16 o
   6  10  11      195.47      146.78      5.09 o
  -5  11  11      209.87      218.45     11.75 o
  -4  11  11       27.38       31.15      5.64 o
  -3  11  11      361.17      392.39     21.72 o
  -2  11  11       14.31       13.76      3.42 o
  -1  11  11      372.93      391.75     15.22 o
   0  11  11        0.81        2.41      1.89 o
   1  11  11      378.13      374.02     12.33 o
   2  11  11       16.68       13.09      3.37 o
   3  11  11      374.74      371.28     14.98 o
   4  11  11       32.25       37.54      6.25 o
   5  11  11      218.40      194.72     11.16 o
  -5  12  11       28.24       26.82      3.30 o
  -4  12  11      248.24      270.83     13.40 o
  -3  12  11       50.91       54.96      4.89 o
  -2  12  11      359.65      388.70     25.48 o
  -1  12  11       59.95       75.78      6.37 o
   0  12  11      350.57      371.59     16.12 o
   1  12  11       56.08       59.27      4.61 o
   2  12  11      335.76      338.98     20.62 o
   3  12  11       42.10       38.10      4.44 o
   4  12  11      224.31      206.72     12.46 o
   5  12  11       22.29       15.21      2.64 o
  -4  13  11       95.39       91.13      6.42 o
  -3  13  11       92.66      104.50      5.70 o
  -2  13  11      595.74      631.19     17.42 o
  -1  13  11       13.83       13.49      4.33 o
   0  13  11     1056.93     1072.85     25.80 o
   1  13  11       15.49       15.47      2.30 o
   2  13  11      565.11      548.95     16.53 o
   3  13  11       90.19       81.57      7.62 o
   4  13  11       85.04       67.82      5.73 o
  -3  14  11        7.47       10.70      2.48 o
  -2  14  11      141.71      156.63      6.74 o
  -1  14  11       43.20       48.26      4.20 o
   0  14  11       68.62       72.37      8.02 o
   1  14  11       45.80       42.09      5.72 o
   2  14  11      135.13      134.04      6.35 o
   3  14  11        6.77        8.09      2.22 o
  -1  15  11      137.29      141.84      7.59 o
   0  15  11        1.02       -1.25      1.77 o
   1  15  11      136.99      140.28      7.63 o
   0   0  12     1263.39     1407.11     43.41 o
   1   0  12      819.25      824.24     29.79 o
   2   0  12     1288.74     1402.61     44.12 o
   3   0  12     1949.29     1982.00     41.55 o
   4   0  12      831.00      872.60     24.99 o
   5   0  12      286.17      305.71     20.53 o
   6   0  12      320.72      304.05     20.61 o
   7   0  12       14.35       14.71      4.19 o
  -7   1  12        4.79        2.51      2.60 o
  -6   1  12       77.44       79.38      9.98 o
  -5   1  12       43.31       49.06      5.33 o
  -4   1  12      512.17      521.12     18.12 o
  -3   1  12      403.66      386.73     20.07 o
  -2   1  12     1818.01     1697.62     35.45 o
  -1   1  12     1440.79     1311.46     40.94 o
   0   1  12     3284.79     3199.25     57.55 o
   1   1  12     1425.62     1334.03     41.83 o
   2   1  12     1930.24     1806.32     53.33 o
   3   1  12      367.44      367.96     14.22 o
   4   1  12      579.24      601.17     21.60 o
   5   1  12       35.75       28.76      6.42 o
   6   1  12       85.02       86.71     10.56 o
   7   1  12        7.92        6.07      3.35 o
  -7   2  12      163.24      154.97     11.41 o
  -6   2  12       72.26       67.27      5.65 o
  -5   2  12      225.18      239.69     11.34 o
  -4   2  12      363.68      368.50     11.81 o
  -3   2  12       99.34       80.79      6.24 o
  -2   2  12      545.66      495.59     21.73 o
  -1   2  12      105.52      116.86      9.85 o
   0   2  12       25.06       23.30      3.27 o
   1   2  12      107.94      116.37     10.01 o
   2   2  12      535.33      524.81     23.25 o
   3   2  12      136.21      131.22      8.19 o
   4   2  12      345.01      333.38     20.87 o
   5   2  12      274.06      289.52     19.90 o
   6   2  12       60.07       55.98      8.63 o
   7   2  12      183.79      184.60     12.92 o
  -7   3  12      193.61      195.62      7.89 o
  -6   3  12      124.70      122.56      7.55 o
  -5   3  12      318.45      308.52     13.17 o
  -4   3  12      286.21      283.94     16.31 o
  -3   3  12      195.66      187.87      9.30 o
  -2   3  12      407.52      350.58     27.96 o
  -1   3  12      879.54      791.78     29.37 o
   0   3  12      333.72      313.24     16.29 o
   1   3  12      849.06      831.90     30.19 o
   2   3  12      440.35      426.01     20.62 o
   3   3  12      148.34      137.85      5.91 o
   4   3  12      317.68      343.60     21.38 o
   5   3  12      294.38      285.06     19.85 o
   6   3  12      142.72      172.56     14.52 o
   7   3  12      194.37      184.75      7.60 o
  -7   4  12        8.89       12.98      2.30 o
  -6   4  12      442.38      441.86     15.19 o
  -5   4  12       30.40       32.22      6.28 o
  -4   4  12      913.14      803.72     31.31 o
  -3   4  12      133.15      103.37      6.71 o
  -2   4  12      846.92      755.49     17.88 o
  -1   4  12       79.79       77.00      6.34 o
   0   4  12        6.68       11.16      3.10 o
   1   4  12       82.26       90.91      8.57 o
   2   4  12      928.55      908.83     29.43 o
   3   4  12      140.78      125.37      5.84 o
   4   4  12     1022.15      936.71     26.38 o
   5   4  12       36.31       29.74      6.55 o
   6   4  12      526.91      491.13     24.67 o
   7   4  12       11.79        2.85      2.45 o
  -7   5  12       29.93       29.04      3.68 o
  -6   5  12      241.48      251.81     10.79 o
  -5   5  12       46.90       52.36      5.61 o
  -4   5  12       67.58       78.04      8.90 o
  -3   5  12       32.64       25.02      3.76 o
  -2   5  12      615.70      571.37     11.27 o
  -1   5  12      406.06      368.81     32.62 o
   0   5  12     2192.96     1962.77     66.29 o
   1   5  12      414.07      387.60     13.64 o
   2   5  12      628.62      607.07     15.33 o
   3   5  12       29.91       24.05      2.75 o
   4   5  12       56.46       53.17      9.08 o
   5   5  12       29.26       27.84      3.88 o
   6   5  12      218.54      226.16     15.47 o
   7   5  12       17.32       11.20      3.10 o
  -7   6  12      311.77      341.79     13.46 o
  -6   6  12      109.27      111.81     11.28 o
  -5   6  12      772.54      843.85     23.74 o
  -4   6  12      120.08      129.62     11.75 o
  -3   6  12      914.25      904.74     34.67 o
  -2   6  12       77.53       85.24      5.52 o
  -1   6  12      550.79      510.31     15.70 o
   0   6  12        0.64       -0.18      2.70 o
   1   6  12      514.82      480.86     13.47 o
   2   6  12       72.95       60.46      7.88 o
   3   6  12      808.52      767.15     24.05 o
   4   6  12      113.39      110.86      8.22 o
   5   6  12      661.38      648.31     20.15 o
   6   6  12       99.76       97.80      9.51 o
   7   6  12      263.47      240.37     11.88 o
  -7   7  12       19.59       18.77      2.68 o
  -6   7  12      345.44      346.01     24.03 o
  -5   7  12      121.86      120.24      7.80 o
  -4   7  12      157.78      153.78     13.00 o
  -3   7  12      308.66      333.06     19.55 o
  -2   7  12       68.52       69.29      5.30 o
  -1   7  12      566.00      545.18     14.56 o
   0   7  12      347.03      333.49     11.16 o
   1   7  12      548.44      535.59     14.73 o
   2   7  12       65.01       52.54      5.97 o
   3   7  12      276.00      274.85     13.66 o
   4   7  12      154.72      137.62      7.72 o
   5   7  12       98.85       88.26      6.71 o
   6   7  12      340.14      322.12     16.42 o
   7   7  12       14.06       13.52      2.49 o
  -6   8  12      163.10      169.93     21.65 o
  -5   8  12       20.20       28.55      4.88 o
  -4   8  12      709.96      744.41     30.87 o
  -3   8  12       47.36       62.57      7.87 o
  -2   8  12     1036.43     1001.45     21.39 o
  -1   8  12      286.18      266.40     10.08 o
   0   8  12      874.10      798.73     19.77 o
   1   8  12      305.78      276.68      9.28 o
   2   8  12     1056.86      972.78     39.15 o
   3   8  12       68.48       68.18      6.84 o
   4   8  12      727.65      666.00     40.73 o
   5   8  12       16.82       16.42      2.99 o
   6   8  12      184.28      155.39      8.14 o
  -6   9  12       53.58       54.96      5.21 o
  -5   9  12       80.16       84.44      5.86 o
  -4   9  12      136.30      142.40     12.21 o
  -3   9  12      304.15      313.90     12.95 o
  -2   9  12      104.75      105.21      7.63 o
  -1   9  12      107.12       96.16      5.62 o
   0   9  12        8.94        8.01      2.23 o
   1   9  12       93.43       86.86      6.06 o
   2   9  12      156.49      154.71     10.29 o
   3   9  12      300.33      276.49     13.61 o
   4   9  12      178.50      171.93     13.88 o
   5   9  12       90.39       73.11      5.13 o
   6   9  12       68.68       48.37      4.50 o
  -6  10  12       51.25       56.45      4.30 o
  -5  10  12       65.19       62.16      8.22 o
  -4  10  12       36.41       39.48      6.33 o
  -3  10  12       49.81       60.68      5.56 o
  -2  10  12       15.69       11.87      3.07 o
  -1  10  12        3.57        6.67      2.12 o
   0  10  12       69.03       67.86      5.28 o
   1  10  12        1.77        2.66      2.04 o
   2  10  12       20.46       16.35      3.84 o
   3  10  12       41.47       39.76      5.13 o
   4  10  12       27.89       26.13      5.09 o
   5  10  12       57.61       52.05      5.84 o
  -5  11  12      468.69      503.87     18.01 o
  -4  11  12        6.57       11.01      3.87 o
  -3  11  12     1164.61     1228.32     52.96 o
  -2  11  12       51.50       56.80      5.51 o
  -1  11  12     1642.86     1606.04     39.27 o
   0  11  12       47.24       44.41      4.16 o
   1  11  12     1610.00     1528.18     28.82 o
   2  11  12       49.00       48.73      5.44 o
   3  11  12     1106.40     1059.40     58.80 o
   4  11  12        6.33        9.10      3.69 o
   5  11  12      436.69      382.44     14.97 o
  -4  12  12       44.98       49.48      3.53 o
  -3  12  12      230.27      247.78      9.49 o
  -2  12  12      208.65      220.06      9.90 o
  -1  12  12      235.06      243.82     10.94 o
   0  12  12      433.81      426.80     13.96 o
   1  12  12      229.70      222.36     17.32 o
   2  12  12      216.03      214.43     21.24 o
   3  12  12      206.90      204.76     18.02 o
   4  12  12       56.64       55.19      5.83 o
  -4  13  12      408.05      449.88     14.53 o
  -3  13  12       87.92      106.18      7.87 o
  -2  13  12      427.46      506.17     14.33 o
  -1  13  12       28.02       25.00      3.29 o
   0  13  12      331.23      394.02     13.13 o
   1  13  12       28.41       25.30      3.14 o
   2  13  12      418.01      449.45     29.97 o
   3  13  12       86.17       87.06      7.06 o
   4  13  12      416.02      369.02     13.11 o
  -2  14  12       52.52       58.61      5.34 o
  -1  14  12       68.58       70.68      6.40 o
   0  14  12      124.04      141.35      9.55 o
   1  14  12       63.67       69.87      6.49 o
   2  14  12       59.17       55.53      4.46 o
   1   0  13       55.91       52.51      6.91 o
   2   0  13      829.85      778.26     30.55 o
   3   0  13      237.88      239.23     11.47 o
   4   0  13     1064.81     1025.68     40.34 o
   5   0  13       54.48       61.07      9.11 o
   6   0  13      668.08      712.50     50.07 o
   7   0  13       26.13       20.80      4.33 o
  -7   1  13      148.28      159.08     11.01 o
  -6   1  13       42.13       39.35      7.10 o
  -5   1  13      193.48      204.03     10.50 o
  -4   1  13       32.43       34.63      4.89 o
  -3   1  13      112.16      114.52      7.88 o
  -2   1  13      160.21      142.38      8.26 o
  -1   1  13      103.86       97.56      9.21 o
   0   1  13       95.03       92.33      6.48 o
   1   1  13       97.71       90.70      9.11 o
   2   1  13      179.97      169.57     12.96 o
   3   1  13      110.98      106.39     10.75 o
   4   1  13       38.32       26.73      5.92 o
   5   1  13      204.11      209.80     16.61 o
   6   1  13       31.34       31.18      4.24 o
   7   1  13      146.66      153.54     10.95 o
  -7   2  13      482.34      437.70     18.99 o
  -6   2  13       30.49       19.81      5.40 o
  -5   2  13      770.58      763.88     35.24 o
  -4   2  13       32.72       27.22      4.35 o
  -3   2  13      646.43      613.65     18.95 o
  -2   2  13      119.45      106.80      5.87 o
  -1   2  13      134.55      115.83     10.34 o
   0   2  13       90.40       89.23      8.85 o
   1   2  13      127.75      126.14     10.78 o
   2   2  13      137.72      126.36      7.86 o
   3   2  13      689.06      673.95     20.47 o
   4   2  13       45.28       42.16      7.56 o
   5   2  13      861.06      858.19     36.33 o
   6   2  13       22.56       27.04      5.99 o
   7   2  13      541.26      507.40     20.97 o
  -7   3  13      184.47      192.69     11.29 o
  -6   3  13      114.76      111.71      6.70 o
  -5   3  13      749.82      822.46     22.76 o
  -4   3  13      658.14      646.03     18.58 o
  -3   3  13     1340.40     1277.50     29.94 o
  -2   3  13     1071.96      996.63     24.63 o
  -1   3  13     1543.70     1469.41     27.52 o
   0   3  13     1069.65     1096.43     36.84 o
   1   3  13     1556.73     1538.96     47.38 o
   2   3  13      991.85      987.34     25.47 o
   3   3  13     1345.78     1322.94     25.61 o
   4   3  13      636.77      641.14     30.11 o
   5   3  13      719.62      748.02     33.23 o
   6   3  13      127.12      116.67     11.37 o
   7   3  13      170.91      173.73     11.02 o
  -7   4  13      115.06      118.57      7.98 o
  -6   4  13      320.45      322.16     11.92 o
  -5   4  13      270.87      284.75     12.33 o
  -4   4  13      355.75      359.98     13.16 o
  -3   4  13      362.31      344.47     13.13 o
  -2   4  13       88.29       68.51      4.11 o
  -1   4  13      188.95      164.08     15.82 o
   0   4  13      477.62      440.65     14.87 o
   1   4  13      195.68      195.08      9.61 o
   2   4  13       92.23       81.04      6.93 o
   3   4  13      373.14      357.51     12.00 o
   4   4  13      319.57      299.04     21.41 o
   5   4  13      269.88      300.18     19.36 o
   6   4  13      287.57      277.39     16.86 o
   7   4  13      114.28      111.37      5.05 o
  -7   5  13      159.69      148.26      7.79 o
  -6   5  13      518.52      551.31     16.01 o
  -5   5  13      501.52      520.18     17.33 o
  -4   5  13     1425.52     1430.35     45.97 o
  -3   5  13      639.94      628.59     18.90 o
  -2   5  13     2456.09     2273.63     41.21 o
  -1   5  13      488.18      463.35     11.58 o
   0   5  13     2827.71     2644.63     50.12 o
   1   5  13      532.53      519.17     17.41 o
   2   5  13     2487.92     2333.05     47.31 o
   3   5  13      692.19      615.80     20.85 o
   4   5  13     1400.29     1339.79     61.35 o
   5   5  13      512.28      490.11     16.45 o
   6   5  13      492.03      455.33     21.36 o
   7   5  13      150.93      147.23      5.54 o
  -6   6  13      424.16      432.73     22.00 o
  -5   6  13      257.12      259.94     11.51 o
  -4   6  13      772.82      769.88     30.87 o
  -3   6  13      458.23      416.00     16.51 o
  -2   6  13      501.28      461.21     13.04 o
  -1   6  13      455.70      441.15     11.66 o
   0   6  13      108.10       99.40      5.35 o
   1   6  13      460.45      405.24     23.04 o
   2   6  13      469.27      452.18     19.18 o
   3   6  13      471.85      410.64     22.97 o
   4   6  13      716.45      665.37     20.99 o
   5   6  13      268.12      247.04     10.97 o
   6   6  13      388.36      380.80     17.86 o
   7   6  13        3.86        1.73      1.47 o
  -6   7  13       20.19       21.33      2.61 o
  -5   7  13      207.18      226.03     10.29 o
  -4   7  13      242.61      226.31     15.25 o
  -3   7  13      806.92      787.75     32.40 o
  -2   7  13      539.82      511.49     14.12 o
  -1   7  13     1223.95     1151.82     23.77 o
   0   7  13      449.99      426.72     14.55 o
   1   7  13     1181.06     1106.86     28.97 o
   2   7  13      492.15      430.62     17.34 o
   3   7  13      749.73      720.86     23.29 o
   4   7  13      212.86      191.06     10.09 o
   5   7  13      187.54      179.02      8.88 o
   6   7  13       17.13       16.02      3.46 o
  -6   8  13      121.30      113.83     22.66 o
  -5   8  13      219.43      218.45      9.60 o
  -4   8  13      177.35      186.83     13.75 o
  -3   8  13      439.45      458.20     15.63 o
  -2   8  13      632.66      577.12     15.08 o
  -1   8  13      483.80      433.21     13.22 o
   0   8  13     1330.81     1208.98     24.88 o
   1   8  13      493.00      450.12     17.67 o
   2   8  13      593.55      555.58     22.23 o
   3   8  13      457.07      437.32     17.31 o
   4   8  13      174.24      169.44     13.83 o
   5   8  13      230.41      198.81      8.65 o
   6   8  13      127.10      106.96      6.75 o
  -6   9  13      139.94      148.74      7.49 o
  -5   9  13      123.70      136.04      6.75 o
  -4   9  13      708.96      728.61     28.71 o
  -3   9  13       45.77       45.37      4.95 o
  -2   9  13     1773.80     1703.55     37.66 o
  -1   9  13       37.54       35.12      3.33 o
   0   9  13     2435.08     2355.36     40.26 o
   1   9  13       35.83       35.49      4.88 o
   2   9  13     1812.04     1721.95     66.40 o
   3   9  13       43.77       36.82      4.96 o
   4   9  13      742.26      664.01     28.31 o
   5   9  13      129.30      119.99      8.97 o
  -5  10  13      474.62      473.50     25.97 o
  -4  10  13       71.05       76.32      7.87 o
  -3  10  13      390.52      394.96     13.57 o
  -2  10  13      207.45      202.10     10.09 o
  -1  10  13      261.96      235.25      9.25 o
   0  10  13      281.14      275.57     10.34 o
   1  10  13      290.49      285.65     13.44 o
   2  10  13      215.84      210.13     15.31 o
   3  10  13      428.39      399.68     17.32 o
   4  10  13       78.76       69.42      7.83 o
   5  10  13      482.30      420.64     16.27 o
  -5  11  13      210.96      253.37     10.29 o
  -4  11  13       80.48       97.94      5.49 o
  -3  11  13      301.80      340.18     11.65 o
  -2  11  13       20.83       22.35      3.63 o
  -1  11  13      280.95      305.52     22.19 o
   0  11  13        5.61        2.68      1.87 o
   1  11  13      275.85      297.00     16.41 o
   2  11  13       19.71       20.41      4.57 o
   3  11  13      293.09      314.99     18.47 o
   4  11  13       81.05       79.74      7.33 o
   5  11  13      206.04      166.25      7.65 o
  -4  12  13      418.07      458.25     16.22 o
  -3  12  13      200.41      224.49     12.50 o
  -2  12  13      200.50      229.38      9.39 o
  -1  12  13       28.76       29.32      3.81 o
   0  12  13       57.38       53.48      4.77 o
   1  12  13       28.04       25.10      3.61 o
   2  12  13      187.83      191.18      9.13 o
   3  12  13      197.60      193.92     11.81 o
   4  12  13      392.94      370.86     14.44 o
  -3  13  13       14.17       20.44      3.30 o
  -2  13  13       23.09       31.73      4.56 o
  -1  13  13        0.45       -2.10      2.36 o
   0  13  13        2.30        5.96      3.11 o
   1  13  13        0.37        0.11      1.34 o
   2  13  13       20.23       18.17      2.55 o
   3  13  13       12.34        9.38      2.27 o
  -2  14  13      260.09      278.47     10.77 o
  -1  14  13       37.93       41.48      4.54 o
   0  14  13      240.57      292.88     12.88 o
   1  14  13       43.14       40.33      4.45 o
   0   0  14     3212.00     3398.62     87.45 o
   1   0  14      477.73      477.99     13.17 o
   2   0  14     1227.98     1260.37     30.62 o
   3   0  14     1109.83     1103.46     40.69 o
   4   0  14       55.46       55.54      5.93 o
   5   0  14       76.22       65.89      6.00 o
   6   0  14       42.60       49.25      9.29 o
   7   0  14       71.75       64.20      6.38 o
  -7   1  14       85.57       85.78      7.13 o
  -6   1  14       11.26       12.92      4.53 o
  -5   1  14      305.42      313.17     12.96 o
  -4   1  14      277.83      298.28     13.38 o
  -3   1  14      631.62      613.10     28.20 o
  -2   1  14     1017.84     1003.08     26.17 o
  -1   1  14      859.39      843.59     23.12 o
   0   1  14     1368.80     1354.04     25.38 o
   1   1  14      824.10      796.40     18.06 o
   2   1  14     1064.16     1055.00     21.51 o
   3   1  14      592.20      595.42     27.58 o
   4   1  14      301.89      306.81     19.79 o
   5   1  14      305.15      303.09     19.69 o
   6   1  14       14.75       14.62      2.92 o
   7   1  14       84.93       89.60      7.45 o
  -7   2  14       45.00       50.31      5.42 o
  -6   2  14      224.58      238.25     15.69 o
  -5   2  14      211.11      224.08     12.29 o
  -4   2  14      266.06      252.21     11.99 o
  -3   2  14      237.44      230.15     15.90 o
  -2   2  14       71.84       61.05      5.75 o
  -1   2  14       38.94       44.78      4.83 o
   0   2  14        0.78       -0.46      2.39 o
   1   2  14       26.07       16.84      3.20 o
   2   2  14       70.69       62.44      5.71 o
   3   2  14      243.05      235.78     16.33 o
   4   2  14      254.23      236.61     17.13 o
   5   2  14      230.47      249.27     17.47 o
   6   2  14      215.79      220.53      9.75 o
   7   2  14       45.32       50.68      5.43 o
  -7   3  14      344.11      321.49     13.49 o
  -6   3  14      936.99      986.03     35.15 o
  -5   3  14     1245.93     1324.71     46.41 o
  -4   3  14      754.61      749.23     31.80 o
  -3   3  14     1684.51     1565.42     49.72 o
  -2   3  14      677.68      625.03     15.77 o
  -1   3  14      900.15      896.77     31.72 o
   0   3  14      254.32      252.90      9.04 o
   1   3  14      938.21      995.98     25.66 o
   2   3  14      596.35      591.95     18.78 o
   3   3  14     1699.44     1697.22     37.53 o
   4   3  14      714.48      719.87     31.67 o
   5   3  14     1220.68     1176.61     42.33 o
   6   3  14      958.11      964.81     34.27 o
   7   3  14      345.83      307.09     13.41 o
  -7   4  14       55.56       42.84      4.02 o
  -6   4  14      711.93      749.06     18.37 o
  -5   4  14       25.89       31.08      4.11 o
  -4   4  14     1287.57     1293.27     35.81 o
  -3   4  14       53.01       60.40      5.48 o
  -2   4  14     1056.40     1040.56     37.76 o
  -1   4  14      121.00      123.75      8.52 o
   0   4  14      723.81      709.96     29.95 o
   1   4  14      122.31      121.38      7.77 o
   2   4  14     1116.29     1116.06     48.99 o
   3   4  14       55.64       47.24      4.24 o
   4   4  14     1370.42     1338.92     48.83 o
   5   4  14       26.41       29.59      6.07 o
   6   4  14      757.02      729.91     27.56 o
   7   4  14       54.94       41.14      4.15 o
  -6   5  14       37.38       39.54      6.14 o
  -5   5  14      418.94      454.05     15.11 o
  -4   5  14        1.66        2.03      2.90 o
  -3   5  14      270.88      245.43     11.01 o
  -2   5  14       20.68       20.89      3.48 o
  -1   5  14      137.57      124.88      7.88 o
   0   5  14        0.69        3.41      1.88 o
   1   5  14      133.82      137.14     18.06 o
   2   5  14       12.62       10.59      3.29 o
   3   5  14      259.41      242.12     12.30 o
   4   5  14        0.57        1.65      2.30 o
   5   5  14      411.74      397.90     20.32 o
   6   5  14       39.26       35.09      5.16 o
  -6   6  14      121.78      125.60      5.94 o
  -5   6  14      447.47      433.46     14.45 o
  -4   6  14      381.25      378.48     19.42 o
  -3   6  14      939.99      884.55     23.33 o
  -2   6  14      201.83      195.56     11.99 o
  -1   6  14     2117.77     1994.36     42.09 o
   0   6  14      260.75      236.62     11.46 o
   1   6  14     2050.69     1937.09     42.20 o
   2   6  14      188.20      163.01      8.25 o
   3   6  14      839.26      769.40     24.50 o
   4   6  14      390.26      360.90     21.47 o
   5   6  14      401.50      374.35     12.81 o
   6   6  14      131.79      115.20      8.27 o
  -6   7  14      190.14      198.90      6.96 o
  -5   7  14      315.11      324.50     11.73 o
  -4   7  14      121.38      132.05     10.97 o
  -3   7  14      334.36      340.69     12.87 o
  -2   7  14      103.93      106.27      7.43 o
  -1   7  14       83.32       88.16      5.65 o
   0   7  14       52.28       53.50      5.48 o
   1   7  14       75.39       79.58      6.90 o
   2   7  14      100.08       84.64      7.45 o
   3   7  14      328.63      311.75     14.18 o
   4   7  14      103.96      104.03     10.50 o
   5   7  14      318.89      292.65     10.43 o
   6   7  14      172.20      141.22      7.74 o
  -5   8  14      248.03      269.56      9.92 o
  -4   8  14      510.14      520.97     22.85 o
  -3   8  14      179.86      179.82     13.51 o
  -2   8  14      188.73      200.41      8.14 o
  -1   8  14       59.91       50.96      4.48 o
   0   8  14       23.53       18.56      3.78 o
   1   8  14       64.30       69.79      6.79 o
   2   8  14      213.44      222.50     11.95 o
   3   8  14      178.91      152.00      9.57 o
   4   8  14      533.96      513.11     24.06 o
   5   8  14      238.10      221.44     12.01 o
  -5   9  14       34.94       35.91      3.13 o
  -4   9  14      193.95      220.41     13.37 o
  -3   9  14        1.33        5.19      3.08 o
  -2   9  14      349.04      362.59     13.66 o
  -1   9  14        0.86        2.05      1.71 o
   0   9  14      332.74      324.93     14.20 o
   1   9  14        1.23       -1.21      2.37 o
   2   9  14      389.50      384.61     16.62 o
   3   9  14        1.68        1.16      2.42 o
   4   9  14      226.27      225.74     14.30 o
   5   9  14       40.46       37.64      4.32 o
  -5  10  14        6.41        7.87      2.11 o
  -4  10  14      108.37      118.63      6.29 o
  -3  10  14       47.08       53.92      7.02 o
  -2  10  14       57.55       61.86      7.75 o
  -1  10  14       76.04       78.17      5.11 o
   0  10  14       13.28       13.59      3.41 o
   1  10  14       79.81       89.99      7.17 o
   2  10  14       61.20       62.01      5.81 o
   3  10  14       48.54       50.03      5.10 o
   4  10  14      123.66      109.74      8.84 o
   5  10  14        4.17        3.13      1.29 o
  -4  11  14       63.18       65.74      3.95 o
  -3  11  14      730.45      788.39     27.38 o
  -2  11  14       33.78       41.35      6.26 o
  -1  11  14      859.60      862.41     31.82 o
   0  11  14       20.71       18.88      3.17 o
   1  11  14      855.76      815.72     43.60 o
   2  11  14       34.03       34.25      4.18 o
   3  11  14      726.44      684.76     26.07 o
   4  11  14       62.42       53.29      5.27 o
  -3  12  14       30.66       37.37      4.51 o
  -2  12  14        3.08        3.51      2.32 o
  -1  12  14        9.19        9.04      3.44 o
   0  12  14       35.56       29.87      3.18 o
   1  12  14        9.60        6.81      1.93 o
   2  12  14        4.93        3.21      2.56 o
   3  12  14       38.70       38.31      4.57 o
  -2  13  14     1116.21     1290.03     34.83 o
  -1  13  14        1.52        1.40      1.93 o
   0  13  14     1577.74     1883.21     49.86 o
   1  13  14        1.72        2.25      1.13 o
   2  13  14     1109.18     1065.61     28.97 o
   0  14  14        6.07        6.87      1.82 o
   1   0  15       99.96       99.16      5.88 o
   2   0  15      441.15      453.95     16.28 o
   3   0  15      174.97      163.77      9.72 o
   4   0  15     1139.52     1107.58     28.81 o
   5   0  15      154.01      157.91      8.80 o
   6   0  15      631.97      626.39     16.11 o
   7   0  15       43.85       38.22      4.17 o
  -7   1  15      445.98      439.21     15.70 o
  -6   1  15      122.15      133.53     11.00 o
  -5   1  15      278.49      273.53     15.23 o
  -4   1  15      247.97      246.02     11.84 o
  -3   1  15      401.42      394.84     15.49 o
  -2   1  15      730.86      681.86     29.66 o
  -1   1  15      906.61      884.09     19.42 o
   0   1  15     1025.25     1003.10     25.85 o
   1   1  15      891.70      876.44     19.64 o
   2   1  15      668.10      670.84     20.66 o
   3   1  15      370.87      380.58     21.06 o
   4   1  15      199.10      212.56     11.25 o
   5   1  15      258.00      281.73     12.14 o
   6   1  15      124.55      136.89      6.78 o
   7   1  15      444.06      430.77     15.46 o
  -7   2  15       53.71       48.43      4.28 o
  -6   2  15       17.68       28.06      5.26 o
  -5   2  15      152.70      152.63     11.46 o
  -4   2  15       45.77       38.01      4.78 o
  -3   2  15       27.67       23.29      5.37 o
  -2   2  15      166.26      159.59     13.28 o
  -1   2  15      337.40      349.59     11.50 o
   0   2  15      122.51      129.85      8.30 o
   1   2  15      351.10      365.56     11.78 o
   2   2  15      176.27      180.15     14.01 o
   3   2  15       48.46       52.94      7.42 o
   4   2  15       48.32       52.25      8.05 o
   5   2  15      153.36      169.12      9.38 o
   6   2  15       11.61       12.77      3.22 o
   7   2  15       57.12       45.43      4.22 o
  -6   3  15       69.07       82.37      8.22 o
  -5   3  15      272.13      279.66     22.46 o
  -4   3  15      138.36      135.24      8.38 o
  -3   3  15      610.82      608.36     26.94 o
  -2   3  15      352.72      326.94     19.15 o
  -1   3  15      757.47      750.48     31.09 o
   0   3  15      318.28      301.47     12.44 o
   1   3  15      744.30      759.90     17.97 o
   2   3  15      352.39      355.09     20.51 o
   3   3  15      593.94      606.21     19.61 o
   4   3  15      139.91      125.69     11.79 o
   5   3  15      279.83      296.91     17.50 o
   6   3  15       73.11       76.92      5.36 o
  -6   4  15       62.20       67.53      6.93 o
  -5   4  15      315.82      340.56     19.32 o
  -4   4  15      371.34      385.14     17.57 o
  -3   4  15      115.68      121.13     11.03 o
  -2   4  15      533.91      485.82     23.90 o
  -1   4  15       60.96       65.08      8.79 o
   0   4  15      531.06      507.51     16.68 o
   1   4  15       59.31       60.77      8.58 o
   2   4  15      553.47      558.68     26.72 o
   3   4  15      124.50      118.55     12.32 o
   4   4  15      386.08      370.80     14.09 o
   5   4  15      336.65      311.44     17.13 o
   6   4  15       62.92       58.59      5.92 o
  -6   5  15      360.43      390.99     16.77 o
  -5   5  15      233.98      247.19      9.82 o
  -4   5  15      709.29      719.54     27.56 o
  -3   5  15      151.84      150.22      8.26 o
  -2   5  15      568.60      546.23     21.20 o
  -1   5  15       81.13       74.53      6.15 o
   0   5  15      358.96      340.08     13.57 o
   1   5  15       88.51       92.12      6.93 o
   2   5  15      622.63      569.99     18.76 o
   3   5  15      162.73      155.07      9.60 o
   4   5  15      760.81      724.47     20.61 o
   5   5  15      243.15      248.15     14.31 o
   6   5  15      376.46      369.97     28.43 o
  -6   6  15      151.53      158.79      9.03 o
  -5   6  15        9.55        9.40      2.14 o
  -4   6  15      155.45      157.81     11.25 o
  -3   6  15      523.57      533.09     32.90 o
  -2   6  15      379.86      378.66     14.17 o
  -1   6  15     2033.08     1917.09     40.70 o
   0   6  15      368.00      334.54     13.73 o
   1   6  15     2046.11     1998.03     42.78 o
   2   6  15      346.45      329.46     14.41 o
   3   6  15      544.28      549.61     18.85 o
   4   6  15      137.62      127.23     11.19 o
   5   6  15       15.26       12.15      5.97 o
   6   6  15      147.86      136.20     17.91 o
  -5   7  15      112.11      126.14      6.30 o
  -4   7  15      343.65      360.86     17.52 o
  -3   7  15      251.91      262.21     10.65 o
  -2   7  15      307.67      327.10     12.95 o
  -1   7  15      262.92      295.11     12.63 o
   0   7  15      162.64      164.32      9.42 o
   1   7  15      258.08      290.05     12.93 o
   2   7  15      279.23      276.81     13.09 o
   3   7  15      234.96      233.73     11.63 o
   4   7  15      311.08      294.41     16.99 o
   5   7  15      101.24       89.81      6.78 o
   6   7  15       96.73       93.44      5.70 o
  -5   8  15       91.59      100.11      5.16 o
  -4   8  15      101.84      108.26      8.85 o
  -3   8  15       47.07       51.57      6.87 o
  -2   8  15      101.03       91.80     10.61 o
  -1   8  15       10.56        9.11      5.06 o
   0   8  15       78.09       64.51      5.03 o
   1   8  15       13.64        8.29      3.65 o
   2   8  15       69.87       56.03      8.16 o
   3   8  15       55.08       53.96      5.48 o
   4   8  15       83.24       84.06      8.33 o
   5   8  15       97.50       81.34      5.85 o
  -5   9  15       24.89       25.43      2.21 o
  -4   9  15      173.67      193.53     14.42 o
  -3   9  15      143.22      141.82     10.75 o
  -2   9  15      217.74      218.08     14.42 o
  -1   9  15       89.52       80.55      6.36 o
   0   9  15      234.12      244.32     11.75 o
   1   9  15       98.08       90.44      7.10 o
   2   9  15      232.49      238.63     11.43 o
   3   9  15      161.61      157.15      8.72 o
   4   9  15      189.65      177.99     11.43 o
   5   9  15       33.91       31.78      3.65 o
  -4  10  15       26.18       30.80      3.19 o
  -3  10  15       20.84       27.90      4.82 o
  -2  10  15       87.00       95.92      9.01 o
  -1  10  15       59.62       47.64      4.55 o
   0  10  15       72.39       64.35      5.63 o
   1  10  15       67.68       59.91      5.55 o
   2  10  15       83.09       84.34      6.28 o
   3  10  15       29.28       31.51      5.30 o
   4  10  15       27.96       28.34      3.94 o
  -4  11  15      174.31      192.47      8.37 o
  -3  11  15       31.99       37.42      4.61 o
  -2  11  15       55.62       63.48      6.64 o
  -1  11  15        8.02        6.44      2.89 o
   0  11  15        7.04        4.06      3.30 o
   1  11  15       16.25       16.30      2.92 o
   2  11  15       56.77       63.58      5.02 o
   3  11  15       42.67       35.63      4.73 o
   4  11  15      172.18      156.02      7.53 o
  -3  12  15        9.09        6.71      1.75 o
  -2  12  15      225.43      267.44     12.46 o
  -1  12  15        0.46        0.04      2.13 o
   0  12  15       12.00       12.36      1.87 o
   1  12  15        0.11       -0.50      1.49 o
   2  12  15      225.68      255.92     19.47 o
   3  12  15        6.46        5.52      1.75 o
  -1  13  15        1.67        0.04      1.28 o
   0  13  15      186.75      237.63     10.89 o
   1  13  15        2.29       -1.07      1.67 o
   0   0  16      904.79      865.94     33.85 o
   1   0  16        0.01        0.56      2.38 o
   2   0  16      496.62      523.08     17.58 o
   3   0  16        2.47        3.18      2.38 o
   4   0  16       43.36       41.22      4.85 o
   5   0  16       24.34       25.27      3.52 o
   6   0  16        2.73       -0.51      3.60 o
  -6   1  16        6.81        5.78      2.78 o
  -5   1  16      264.88      276.30     10.86 o
  -4   1  16       35.06       42.80      4.93 o
  -3   1  16      541.03      520.99     17.97 o
  -2   1  16      132.49      130.96     12.63 o
  -1   1  16      391.57      401.17     21.51 o
   0   1  16      193.64      191.31     10.04 o
   1   1  16      458.27      473.90     23.16 o
   2   1  16      101.45       96.18      7.29 o
   3   1  16      594.09      580.65     19.03 o
   4   1  16       27.77       28.86      6.52 o
   5   1  16      244.50      261.42     10.86 o
   6   1  16        8.14        7.97      1.79 o
  -6   2  16      169.85      178.66     10.99 o
  -5   2  16      147.01      148.20      7.52 o
  -4   2  16       49.39       50.21     11.30 o
  -3   2  16     1097.69     1095.26     28.18 o
  -2   2  16       33.78       27.36      5.92 o
  -1   2  16     4960.58     4795.92    119.75 o
   0   2  16       70.20       71.03      6.23 o
   1   2  16     4991.79     5157.94     89.56 o
   2   2  16       29.57       36.20      4.84 o
   3   2  16     1116.74     1111.67     23.12 o
   4   2  16       48.25       44.30      5.03 o
   5   2  16      132.22      139.81     15.54 o
   6   2  16      158.46      162.98      6.60 o
  -6   3  16      350.88      388.38     16.60 o
  -5   3  16      170.54      179.11      7.86 o
  -4   3  16      691.51      775.72     56.17 o
  -3   3  16      623.14      620.21     27.02 o
  -2   3  16     1004.39      988.83     37.26 o
  -1   3  16     1187.36     1158.39     41.39 o
   0   3  16     1107.47     1056.05     26.79 o
   1   3  16     1166.71     1198.29     29.83 o
   2   3  16      999.17     1040.77     48.69 o
   3   3  16      591.21      564.02     26.78 o
   4   3  16      706.82      746.99     29.57 o
   5   3  16      154.58      148.43      7.82 o
   6   3  16      372.07      385.86     22.63 o
  -6   4  16      139.50      148.60      9.19 o
  -5   4  16       59.89       62.39      7.88 o
  -4   4  16      217.55      254.85     10.79 o
  -3   4  16      318.45      313.00     17.80 o
  -2   4  16      963.12      964.13     36.23 o
  -1   4  16      305.84      290.32     18.22 o
   0   4  16     1748.48     1714.55     36.86 o
   1   4  16      289.91      291.08     12.78 o
   2   4  16     1008.73     1101.67     40.18 o
   3   4  16      313.85      304.81     19.16 o
   4   4  16      230.30      241.91     10.33 o
   5   4  16       63.75       62.94      5.01 o
   6   4  16      134.65      127.61     11.34 o
  -6   5  16      278.61      295.54     12.36 o
  -5   5  16      185.97      219.01     13.38 o
  -4   5  16      134.70      127.37      7.71 o
  -3   5  16      388.22      377.10     18.94 o
  -2   5  16       41.08       39.44      6.45 o
  -1   5  16      172.14      176.26     14.00 o
   0   5  16       50.16       46.53      7.59 o
   1   5  16      184.78      200.34     10.31 o
   2   5  16       54.41       54.57      8.00 o
   3   5  16      406.98      391.34     21.96 o
   4   5  16      147.61      141.82     11.03 o
   5   5  16      178.93      177.68     22.05 o
   6   5  16      296.17      312.77     11.77 o
  -5   6  16       33.00       32.03      4.96 o
  -4   6  16       79.83       77.17      5.43 o
  -3   6  16      127.31      129.26      7.04 o
  -2   6  16       25.40       29.32     10.58 o
  -1   6  16      136.65      142.62      8.39 o
   0   6  16        3.01       -1.52      2.47 o
   1   6  16      128.02      137.81      6.71 o
   2   6  16       24.20       26.13      4.40 o
   3   6  16      108.33      108.32     11.01 o
   4   6  16       73.43       69.32      7.60 o
   5   6  16       21.47       23.24      4.54 o
  -5   7  16      432.73      453.96     22.63 o
  -4   7  16       70.70       73.23      5.09 o
  -3   7  16      449.50      455.08     26.80 o
  -2   7  16      119.18      106.26      6.78 o
  -1   7  16      281.48      246.07     11.01 o
   0   7  16       15.64       11.72      4.66 o
   1   7  16      294.29      255.24      9.89 o
   2   7  16      133.13      121.16     12.44 o
   3   7  16      460.26      454.46     22.92 o
   4   7  16       85.38       74.46      7.38 o
   5   7  16      426.66      455.10     17.13 o
  -5   8  16       73.36       82.17      5.83 o
  -4   8  16      127.38      151.41      6.87 o
  -3   8  16       17.95       18.66      4.28 o
  -2   8  16       39.33       48.31      3.66 o
  -1   8  16        4.21        4.91      1.82 o
   0   8  16        1.41        1.04      1.75 o
   1   8  16        3.30        6.35      2.63 o
   2   8  16       49.64       47.04      3.76 o
   3   8  16       13.64        9.38      3.55 o
   4   8  16      127.46      130.65      9.33 o
   5   8  16       75.06       84.40      5.70 o
  -4   9  16      165.73      170.60      6.61 o
  -3   9  16       57.27       60.07      6.16 o
  -2   9  16      107.12      112.35      9.44 o
  -1   9  16       26.44       22.36      3.39 o
   0   9  16       87.20      101.05      6.98 o
   1   9  16       26.70       23.77      3.88 o
   2   9  16      109.40      111.23      7.10 o
   3   9  16       56.81       58.00      4.34 o
   4   9  16      166.37      159.53      6.29 o
  -4  10  16      207.75      190.65      8.61 o
  -3  10  16       89.33       89.49      6.85 o
  -2  10  16      231.44      258.09     13.51 o
  -1  10  16      375.33      381.21     12.24 o
   0  10  16      195.02      202.20      9.20 o
   1  10  16      376.31      396.33     13.47 o
   2  10  16      222.36      237.20      9.71 o
   3  10  16       88.36       89.63      7.51 o
   4  10  16      197.70      153.78      7.54 o
  -3  11  16      138.03      151.83      5.52 o
  -2  11  16        2.29        5.14      2.02 o
  -1  11  16       58.21       54.02      5.78 o
   0  11  16        2.18        3.51      1.90 o
   1  11  16       46.59       43.58      3.81 o
   2  11  16        2.88        4.23      2.95 o
   3  11  16      122.84      121.00      7.25 o
  -2  12  16      540.09      588.24     17.84 o
  -1  12  16      397.54      435.94     15.85 o
   0  12  16      618.33      716.50     22.77 o
   1  12  16      388.31      377.94     54.60 o
   1   0  17       43.68       38.66      4.60 o
   2   0  17       75.10       75.30      9.45 o
   3   0  17      459.57      479.64     16.56 o
   4   0  17      224.83      236.09     10.65 o
   5   0  17      523.28      558.01     15.50 o
   6   0  17      254.82      245.94     11.32 o
  -6   1  17      120.80      127.22      7.91 o
  -5   1  17      224.52      217.94      8.73 o
  -4   1  17       62.41       59.37      5.28 o
  -3   1  17      923.25      935.68     24.89 o
  -2   1  17      211.95      216.14     10.58 o
  -1   1  17     1093.59     1075.07     27.01 o
   0   1  17      378.19      344.63     13.79 o
   1   1  17     1080.54     1040.15     26.93 o
   2   1  17      174.93      174.98      9.51 o
   3   1  17      901.51      927.24     24.53 o
   4   1  17       41.18       42.54      4.58 o
   5   1  17      213.26      217.16      8.86 o
   6   1  17      114.85      108.17      6.90 o
  -6   2  17       93.62       94.70      6.55 o
  -5   2  17       87.88       94.81      5.45 o
  -4   2  17       18.11       17.73      3.84 o
  -3   2  17      220.84      215.33     10.60 o
  -2   2  17        0.09       -1.82      3.51 o
  -1   2  17     1487.16     1522.04     49.96 o
   0   2  17        0.05        1.13      2.38 o
   1   2  17     1468.99     1528.30     34.89 o
   2   2  17        0.28       -2.31      3.47 o
   3   2  17      192.18      183.90      7.66 o
   4   2  17       11.17        9.02      2.78 o
   5   2  17       81.53       93.99     17.70 o
   6   2  17       69.26       59.22      4.77 o
  -6   3  17       77.44       76.68      5.69 o
  -5   3  17      247.51      257.14     14.29 o
  -4   3  17       39.39       50.12      4.71 o
  -3   3  17      568.28      590.57     18.41 o
  -2   3  17       32.29       32.35      6.20 o
  -1   3  17      512.31      556.54     26.26 o
   0   3  17       28.49       24.21      4.39 o
   1   3  17      521.00      557.92     18.19 o
   2   3  17       34.00       37.24      4.72 o
   3   3  17      588.82      595.60     18.70 o
   4   3  17       43.33       48.56      7.28 o
   5   3  17      252.95      240.70     16.34 o
  -6   4  17      106.85      104.69      6.04 o
  -5   4  17      195.38      217.62     12.55 o
  -4   4  17      365.03      382.48     12.71 o
  -3   4  17      343.27      349.45     13.31 o
  -2   4  17     1347.19     1378.94     45.40 o
  -1   4  17      182.05      188.02     14.42 o
   0   4  17     2220.91     2268.08     52.80 o
   1   4  17      179.05      184.67      9.79 o
   2   4  17     1377.15     1494.88     33.94 o
   3   4  17      341.23      335.46     13.48 o
   4   4  17      384.11      395.80     12.95 o
   5   4  17      205.12      192.93     11.03 o
  -5   5  17      114.83      127.53      9.10 o
  -4   5  17      376.91      379.52     20.53 o
  -3   5  17      526.62      529.16     22.27 o
  -2   5  17      566.18      529.95     23.98 o
  -1   5  17      200.92      186.31     14.21 o
   0   5  17      430.42      382.92     21.12 o
   1   5  17      203.87      187.52      9.50 o
   2   5  17      571.51      557.10     18.16 o
   3   5  17      532.01      535.71     17.05 o
   4   5  17      388.47      401.08     12.83 o
   5   5  17      117.01      121.87      8.20 o
  -5   6  17      151.77      170.15      9.69 o
  -4   6  17      126.77      154.47     11.04 o
  -3   6  17      547.61      555.46     21.68 o
  -2   6  17      224.83      220.31     14.21 o
  -1   6  17     1229.78     1297.27     36.82 o
   0   6  17      212.14      218.75     10.40 o
   1   6  17     1229.44     1288.09     23.62 o
   2   6  17      215.56      213.14      8.04 o
   3   6  17      540.88      542.47     16.63 o
   4   6  17      120.64      121.12      7.54 o
   5   6  17      144.16      155.62      8.50 o
  -5   7  17      102.33      120.29      6.94 o
  -4   7  17      155.78      161.63      8.37 o
  -3   7  17      119.19      138.34      6.30 o
  -2   7  17      162.10      150.84      7.41 o
  -1   7  17       89.04       96.47      6.26 o
   0   7  17        5.38        5.67      2.17 o
   1   7  17       87.05       93.01      6.72 o
   2   7  17      170.64      164.26      6.75 o
   3   7  17      117.79      133.48      7.75 o
   4   7  17      154.42      155.82      6.72 o
   5   7  17      103.61      113.29      6.26 o
  -4   8  17      245.53      260.10     16.69 o
  -3   8  17       47.36       49.28      5.14 o
  -2   8  17      984.86     1000.03     18.26 o
  -1   8  17      427.00      441.39     11.68 o
   0   8  17     1646.55     1691.67     35.80 o
   1   8  17      436.22      451.76     15.09 o
   2   8  17      971.85      992.59     18.61 o
   3   8  17       56.34       56.37      4.21 o
   4   8  17      224.44      227.90      7.42 o
  -4   9  17      124.83      126.65      6.96 o
  -3   9  17      110.86      104.70      6.79 o
  -2   9  17       92.86       94.45      7.45 o
  -1   9  17       93.99      101.54      5.92 o
   0   9  17       95.18       91.70      6.01 o
   1   9  17       93.17      103.84      6.47 o
   2   9  17       81.82       90.60      5.71 o
   3   9  17      110.90       99.12      6.18 o
  -3  10  17      211.49      215.95     10.04 o
  -2  10  17      149.65      142.82      8.42 o
  -1  10  17      310.21      258.48     13.49 o
   0  10  17      161.25      135.59      6.60 o
   1  10  17      317.52      289.44     10.02 o
   2  10  17      144.01      142.07      9.38 o
   3  10  17      225.13      203.74      9.83 o
  -2  11  17        4.03        2.56      1.33 o
  -1  11  17       90.14       86.86      6.22 o
   0  11  17        4.71        4.82      1.24 o
   1  11  17       92.98       84.33      4.43 o
   2  11  17        6.37        4.86      1.66 o
   0   0  18     1876.75     2190.94     63.08 o
   1   0  18        7.12        6.43      2.50 o
   2   0  18      980.35     1127.63     40.08 o
   3   0  18       10.96        6.83      2.56 o
   4   0  18      108.88      110.85      6.53 o
   5   0  18      169.35      173.04      6.86 o
  -5   1  18      165.54      182.69      9.28 o
  -4   1  18       34.81       37.29      4.14 o
  -3   1  18      159.56      159.79      8.48 o
  -2   1  18       32.06       39.72      4.42 o
  -1   1  18      105.85      113.31      7.30 o
   0   1  18      179.50      183.08     10.66 o
   1   1  18       95.96      100.95      7.09 o
   2   1  18       33.17       33.82      3.99 o
   3   1  18      175.65      177.34      8.75 o
   4   1  18       31.67       37.95      3.85 o
   5   1  18      193.49      203.34     11.37 o
  -5   2  18      132.68      133.07     10.28 o
  -4   2  18       35.58       32.23      3.46 o
  -3   2  18      466.77      467.32     15.31 o
  -2   2  18       78.40       79.95      6.13 o
  -1   2  18     1069.74     1051.30     38.43 o
   0   2  18        7.28        2.92      2.27 o
   1   2  18     1056.89     1076.48     26.88 o
   2   2  18       82.24       69.01      5.65 o
   3   2  18      459.59      453.15     17.65 o
   4   2  18       32.15       28.11      3.29 o
   5   2  18      139.22      142.16     10.58 o
  -5   3  18       50.49       53.14      5.49 o
  -4   3  18      399.90      452.19     13.46 o
  -3   3  18       48.44       44.55      4.59 o
  -2   3  18      416.70      430.68     17.42 o
  -1   3  18      154.06      157.94     12.95 o
   0   3  18      238.94      224.42     10.23 o
   1   3  18      149.34      147.44      8.45 o
   2   3  18      398.21      403.60     14.29 o
   3   3  18       41.57       36.06      4.09 o
   4   3  18      380.71      416.07     18.49 o
   5   3  18       39.87       33.93      6.26 o
  -5   4  18      106.39      109.02      7.45 o
  -4   4  18      120.62      132.92     13.17 o
  -3   4  18      353.37      366.23     12.78 o
  -2   4  18      103.19      128.87     11.01 o
  -1   4  18      130.65      128.34     11.40 o
   0   4  18       38.06       49.59      7.46 o
   1   4  18      139.08      136.95      7.88 o
   2   4  18       81.53      102.43      7.09 o
   3   4  18      346.28      345.84     13.93 o
   4   4  18      108.23      131.99      9.45 o
   5   4  18      101.09      100.78      6.70 o
  -5   5  18        8.33       11.00      2.31 o
  -4   5  18      195.68      190.38     15.07 o
  -3   5  18       19.69       23.93      7.42 o
  -2   5  18      124.86      129.26     10.60 o
  -1   5  18       40.96       35.37      6.56 o
   0   5  18        8.16       16.18      5.08 o
   1   5  18       37.10       31.77      3.74 o
   2   5  18      130.05      137.05      7.88 o
   3   5  18       15.27       10.10      2.43 o
   4   5  18      214.38      202.43     16.81 o
   5   5  18       10.22       12.89      2.42 o
  -4   6  18       81.09       85.65      7.13 o
  -3   6  18        5.61        3.56      3.69 o
  -2   6  18       55.94       56.68      6.80 o
  -1   6  18        0.76       -0.67      3.31 o
   0   6  18        0.50        1.11      3.21 o
   1   6  18        1.44        2.63      1.50 o
   2   6  18       53.30       54.40      4.75 o
   3   6  18        7.61        5.76      2.16 o
   4   6  18       80.89       75.47      8.58 o
  -4   7  18        2.55        0.51      1.76 o
  -3   7  18      245.62      249.64     31.08 o
  -2   7  18       39.24       40.03      5.29 o
  -1   7  18      102.72      109.57      9.25 o
   0   7  18       36.33       37.64      3.23 o
   1   7  18       98.15       84.15      9.30 o
   2   7  18       30.93       33.41      3.33 o
   3   7  18      253.72      238.17     10.23 o
   4   7  18        1.12        2.57      1.03 o
  -4   8  18       19.32       19.17      2.61 o
  -3   8  18       25.09       22.80      3.80 o
  -2   8  18       37.83       44.62      3.23 o
  -1   8  18       70.49       77.76      4.93 o
   0   8  18      112.69      142.20      7.11 o
   1   8  18       75.45       81.39      5.31 o
   2   8  18       44.82       52.17      6.30 o
   3   8  18       32.58       29.11      2.45 o
  -3   9  18       52.14       52.94      4.56 o
  -2   9  18      184.54      167.57      8.09 o
  -1   9  18       78.24       74.09      4.25 o
   0   9  18      421.79      430.89     12.31 o
   1   9  18       75.60       71.21      9.04 o
   2   9  18      163.09      148.44      9.48 o
   3   9  18       50.47       46.48      4.28 o
  -1  10  18      451.14      409.57     14.00 o
   0  10  18      210.27      205.02      6.80 o
   1  10  18      449.29      406.42     10.50 o
   2  10  18      127.04      121.47      7.14 o
   1   0  19        7.18        5.94      1.89 o
   2   0  19       26.25       29.58      5.22 o
   3   0  19      112.96      133.08     10.55 o
   4   0  19       80.81       84.65      4.91 o
   5   0  19      263.27      257.67      9.78 o
  -5   1  19      171.08      159.87      7.68 o
  -4   1  19      328.33      384.00     16.50 o
  -3   1  19      193.86      209.22      8.90 o
  -2   1  19       78.72       90.54     10.07 o
  -1   1  19       33.67       33.26      8.00 o
   0   1  19        7.26        3.90      2.08 o
   1   1  19       32.63       30.16      3.83 o
   2   1  19       74.61       76.50      5.36 o
   3   1  19      177.96      185.98     12.34 o
   4   1  19      304.07      321.69     17.38 o
   5   1  19      152.62      162.33      7.63 o
  -5   2  19      424.41      419.89     14.14 o
  -4   2  19      176.52      185.61      7.70 o
  -3   2  19      266.09      282.62     10.48 o
  -2   2  19       90.34       88.56      5.88 o
  -1   2  19      172.27      197.99     14.00 o
   0   2  19        6.60        9.95      2.70 o
   1   2  19      172.34      178.48      8.87 o
   2   2  19       79.99       81.59      5.62 o
   3   2  19      255.39      269.05     14.76 o
   4   2  19      159.08      166.93     10.10 o
   5   2  19      417.29      423.77     13.88 o
  -4   3  19        3.66        2.38      1.69 o
  -3   3  19      221.84      234.40      9.27 o
  -2   3  19       23.62       24.80      3.36 o
  -1   3  19       56.57       60.51      7.95 o
   0   3  19        0.54       -2.35      2.35 o
   1   3  19       71.05       74.08      5.60 o
   2   3  19       16.01       13.64      2.99 o
   3   3  19      235.46      243.75      9.35 o
   4   3  19        2.09        6.59      2.88 o
   5   3  19      107.58      102.96      5.56 o
  -4   4  19      228.78      260.13     10.07 o
  -3   4  19       93.67      106.34      5.93 o
  -2   4  19      366.54      434.97     13.78 o
  -1   4  19       68.93       72.90      8.31 o
   0   4  19      317.89      345.47     18.43 o
   1   4  19       84.56       96.32      6.06 o
   2   4  19      346.85      369.65     12.66 o
   3   4  19      117.10      121.12      7.14 o
   4   4  19      225.24      259.90     11.95 o
  -4   5  19      300.37      329.17     13.52 o
  -3   5  19      160.67      191.75      7.63 o
  -2   5  19      509.02      566.94     15.75 o
  -1   5  19      193.15      233.63     14.25 o
   0   5  19      583.97      668.19     26.65 o
   1   5  19      191.01      213.09      8.84 o
   2   5  19      494.03      527.11     15.10 o
   3   5  19      162.53      186.92      7.52 o
   4   5  19      288.65      305.54     12.31 o
  -4   6  19       37.29       39.91      3.84 o
  -3   6  19      120.24      122.48      5.47 o
  -2   6  19       37.98       34.37      3.44 o
  -1   6  19      746.62      863.68     29.68 o
   0   6  19      107.27      122.03      9.90 o
   1   6  19      732.96      824.42     30.86 o
   2   6  19       49.42       47.02      3.73 o
   3   6  19      108.72      112.03      6.65 o
   4   6  19       29.67       36.96      3.46 o
  -3   7  19      399.41      431.28     16.00 o
  -2   7  19       24.73       23.66      2.68 o
  -1   7  19      188.26      192.03      8.19 o
   0   7  19        6.52        1.26      2.79 o
   1   7  19      176.27      160.98     11.34 o
   2   7  19       32.74       27.96      4.28 o
   3   7  19      386.60      361.80     12.22 o
  -3   8  19        3.52        1.27      1.10 o
  -2   8  19      517.57      618.42     20.38 o
  -1   8  19       74.65       83.40      6.78 o
   0   8  19      649.21      706.15     24.96 o
   1   8  19       74.71       81.52      7.34 o
   2   8  19      523.01      526.14     19.21 o
  -2   9  19       16.29       17.67      2.48 o
   0   9  19        6.99       16.35      2.79 o
   1   9  19       39.12       42.02      4.35 o
   2   9  19       17.86       21.49      2.88 o
   0   0  20      285.34      324.29     16.39 o
   1   0  20        1.86        3.24      3.21 o
   2   0  20      543.65      629.65     24.57 o
   3   0  20       32.18       33.49      4.95 o
   4   0  20      731.16      780.57     23.40 o
  -4   1  20       93.99       98.43      6.39 o
  -3   1  20      195.94      204.11     11.58 o
  -2   1  20      471.55      493.70     21.10 o
  -1   1  20      385.39      381.15     12.59 o
   0   1  20      758.54      775.39     19.61 o
   1   1  20      393.60      397.94     15.12 o
   2   1  20      470.96      491.53     14.94 o
   3   1  20      202.61      211.29     11.81 o
   4   1  20       94.40      101.60      6.71 o
  -4   2  20       13.33       14.57      2.66 o
  -3   2  20      488.62      489.75     31.49 o
  -2   2  20        6.46        2.96      2.61 o
  -1   2  20      373.47      403.71     19.17 o
   0   2  20        0.13       -0.01      3.72 o
   1   2  20      371.26      371.36     12.14 o
   2   2  20        7.59        7.47      2.02 o
   3   2  20      478.92      487.43     18.83 o
   4   2  20       16.54       18.58      3.05 o
  -3   3  20      465.35      485.72     21.59 o
  -2   3  20      145.09      146.51     10.38 o
  -1   3  20      509.18      535.73     22.49 o
   0   3  20      199.14      218.42     15.29 o
   1   3  20      483.88      495.00     22.34 o
   2   3  20      167.44      165.88      7.46 o
   3   3  20      442.46      472.05     17.84 o
   4   3  20       58.18       46.20      4.18 o
  -3   4  20      113.59      125.90      5.80 o
  -2   4  20      482.82      542.76     14.02 o
  -1   4  20       37.74       49.94      6.38 o
   0   4  20      387.90      435.59     19.46 o
   1   4  20       39.97       46.08      4.99 o
   2   4  20      484.40      517.44     19.16 o
   3   4  20      120.26      121.01     10.90 o
   4   4  20      446.27      433.66     13.84 o
  -3   5  20       59.32       66.33      2.84 o
  -2   5  20      381.26      411.97     11.35 o
  -1   5  20       11.70       16.23      3.80 o
   0   5  20      443.08      525.20     21.11 o
   1   5  20       12.78       12.60      3.57 o
   2   5  20      395.76      419.50     11.52 o
   3   5  20       60.67       66.30      3.47 o
  -2   6  20       71.68       81.40      3.48 o
  -1   6  20       41.97       41.25      2.66 o
   0   6  20       82.37       80.42      7.67 o
   1   6  20       50.95       54.92      6.12 o
   2   6  20       82.57       78.76      6.51 o
  -2   7  20       11.79        9.64      1.99 o
  -1   7  20       54.82       56.95      4.76 o
   0   7  20       22.57       24.35      3.90 o
   1   7  20       55.55       64.40      6.03 o
   2   7  20       11.36        9.39      2.19 o
   0   8  20       97.93       96.04      6.47 o
   1   8  20       78.34       78.68      5.77 o
   1   0  21       27.74       31.11      5.74 o
   2   0  21       69.44       68.06      6.24 o
   3   0  21       23.76       20.80      3.09 o
  -3   1  21       31.44       26.36      3.53 o
  -2   1  21       10.90        7.82      2.68 o
  -1   1  21       19.64       23.38      4.27 o
   0   1  21       18.54       15.15      2.19 o
   1   1  21       22.13       17.43      2.32 o
   2   1  21       11.92       12.45      2.66 o
   3   1  21       33.79       34.67      3.87 o
  -3   2  21      111.33      122.71      7.20 o
  -2   2  21       20.10       20.62      3.55 o
  -1   2  21       27.02       34.81      5.10 o
   0   2  21       23.88       21.33      3.95 o
   1   2  21       20.54       25.34      2.64 o
   2   2  21       23.97       28.14      2.63 o
   3   2  21      103.98      101.10      6.40 o
  -3   3  21       60.78       64.14      4.82 o
  -2   3  21       97.21      116.64      7.98 o
  -1   3  21       36.65       39.55      5.19 o
   0   3  21       59.37       55.02      5.87 o
   1   3  21       28.02       23.14      2.55 o
   2   3  21      120.98      132.18      5.48 o
   3   3  21       50.91       56.12      4.39 o
  -2   4  21      249.39      290.02     12.51 o
  -1   4  21      107.07      126.40      8.56 o
   0   4  21      228.95      258.97     12.82 o
   1   4  21      116.19      113.63     14.09 o
   2   4  21      257.68      257.20     14.72 o
  -2   5  21      674.71      732.25     15.36 o
  -1   5  21      230.10      276.65      9.00 o
   0   5  21      774.70      883.98     28.33 o
   1   5  21      241.36      269.21     12.74 o
   2   5  21      661.17      672.36     20.25 o
  -1   6  21       30.40       33.80      3.89 o
   0   6  21        0.22        1.75      1.85 o
   1   6  21       30.15       27.50      3.55 o
   0   7  21       89.34       88.31      5.59 o
   0   0  22       83.93       92.28      5.80 o
   1   0  22        7.07        5.15      1.17 o
   2   0  22       69.93       67.68      4.92 o
  -2   1  22      107.87      109.00      6.50 o
  -1   1  22      209.25      232.83     10.60 o
   0   1  22      207.14      187.79     15.11 o
   1   1  22      216.20      222.02      6.87 o
   2   1  22      103.78      106.33      6.07 o
  -2   2  22       85.00       90.18      5.74 o
  -1   2  22        0.27        0.64      1.60 o
   0   2  22       17.05       14.53      2.71 o
   1   2  22        0.25       -0.97      0.97 o
   2   2  22       88.82       84.00      4.88 o
  -2   3  22      160.76      148.50      7.08 o
  -1   3  22      103.88      105.64      6.61 o
   0   3  22      116.64      125.06      7.91 o
   1   3  22      109.19      104.12      6.44 o
  -1   4  22        0.65       -1.22      1.22 o
   0   4  22       21.61       25.02      3.37 o
   1   4  22        1.36       -0.67      1.14 o
   0   5  22      402.08      424.18     14.30 o
 
